# Supplementary material for: 5-(4-Eth­oxy­phen­yl)-3-(pyridin-2-yl)-4,5-dihydro-1H-pyrazole-1-carbothio­amide
Source: Acta Crystallogr Sect E Struct Rep Online. 2012 Feb 24;68(Pt 3):o830–1. doi: 10.1107/S1600536812006642 (PMC3297890; doi:10.1107/S1600536812006642)
Supplement: Supplementary file 1 [file e-68-0o830-sup1.cif]

##############################################################################
#                                                                            #
# This CIF contains the data in a paper accepted for publication in          #
# Acta Crystallographica Section E. It conforms to the requirements of       #
# Notes for Authors for Acta Crystallographica Section E, and has been       #
# peer reviewed under the auspices of the IUCr Commission on Journals.       #
#                                                                            #
# Full details of the Crystallographic Information File format               #
# are given in the paper "The Crystallographic Information File (CIF):       #
# a New Standard Archive File for Crystallography" by S. R. Hall, F. H.      #
# Allen and I. D. Brown [Acta Cryst. (1991), A47, 655-685].                  #
#                                                                            #
# The current version of the core CIF dictionary is obtainable from          #
# ftp://ftp.iucr.org/pub/cif_core.dic.                                       #
#                                                                            #
# Software is freely available for graphical display of the structure(s)     #
# in this CIF. For information consult the CIF software page                 #
# http://www.iucr.org/resources/cif/software.                                #
#                                                                            #
# This file may be used for bona fide research purposes within the           #
# scientific community so long as proper attribution is given to the journal # 
# article from which it was obtained.                                        #
#                                                                            #
##############################################################################
data_global
_audit_creation_method     'form.cif (version 2.0)'
_journal_data_validation_number     ?
_journal_date_recd_electronic     2012-02-05
_journal_date_accepted     2012-02-14
_journal_name_full     'Acta Crystallographica, Section E'
_journal_year     2012
_journal_volume     68
_journal_issue      3
_journal_page_first     o830
_journal_page_last     o831
_journal_paper_category     QO
_journal_paper_doi     10.1107/S1600536812006642
_journal_coeditor_code     IS5069
_publ_contact_author_name     'Assoc.Prof. Dr. Suchada Chantrapromma'
_publ_contact_author_address
;
      Department of Chemistry
      Faculty of Science
      Prince of Songkla University
      Hat-Yai, Songkhla 90112
      Thailand
;
_publ_contact_author_email     'suchada.c@psu.ac.th'
_publ_contact_author_fax     '66 74 212918'
_publ_contact_author_phone     '66 74 288447'
_publ_section_title
;\
5-(4-Ethoxyphenyl)-3-(pyridin-2-yl)-4,5-dihydro-1<i>H</i>-pyrazole-1-\
carbothioamide
;
loop_
    _publ_author_name
    _publ_author_footnote
    _publ_author_address
    'Suchada Chantrapromma'
;
      Thomson Reuters ResearcherID: A-5085-2009.
;
;     Crystal Materials Research Unit
      Department of Chemistry
      Faculty of Science
      Prince of Songkla University
      Hat-Yai, Songkhla 90112
      Thailand
;
    'Phonpawee Nonthason' ?
;     Crystal Materials Research Unit
      Department of Chemistry
      Faculty of Science
      Prince of Songkla University
      Hat-Yai, Songkhla 90112
      Thailand
;
    'Thitipone Suwunwong' ?
;     Crystal Materials Research Unit
      Department of Chemistry
      Faculty of Science
      Prince of Songkla University
      Hat-Yai, Songkhla 90112
      Thailand
;
    'Hoong-Kun Fun'
;
      Thomson Reuters ResearcherID: A-3561-2009.
      Additional correspondence author, e-mail: hkfun@usm.my.
;
;     X-ray Crystallography Unit
      School of Physics
      Universiti Sains Malaysia
      11800 USM, Penang
      Malaysia
;
data_I
_audit_creation_method     SHELXL-97
_chemical_name_systematic
;
5-(4-Ethoxyphenyl)-3-(pyridin-2-yl)-4,5-dihydro-1<i>H</i>-pyrazole-1-
carbothioamide
;
_chemical_name_common
;
;
_chemical_formula_moiety     'C17 H18 N4 O S'
_chemical_formula_sum     'C17 H18 N4 O S'
_chemical_formula_iupac     'C17 H18 N4 O S'
_chemical_formula_weight     326.42
_chemical_melting_point_gt     480
_chemical_melting_point_lt     481
_symmetry_cell_setting     monoclinic
_symmetry_space_group_name_H-M     'P 21/c'
_symmetry_space_group_name_Hall     '-P 2ybc'
loop_
    _symmetry_equiv_pos_as_xyz
    'x, y, z'
    '-x, y+1/2, -z+1/2'
    '-x, -y, -z'
    'x, -y-1/2, z-1/2'
_cell_length_a     13.46220(10)
_cell_length_b     9.41750(10)
_cell_length_c     13.3002(2)
_cell_angle_alpha     90.00
_cell_angle_beta     103.1460(10)
_cell_angle_gamma     90.00
_cell_volume     1642.01(3)
_cell_formula_units_Z     4
_cell_measurement_reflns_used     4784
_cell_measurement_theta_min     1.55
_cell_measurement_theta_max     30.00
_cell_measurement_temperature     100
_exptl_crystal_description     Block
_exptl_crystal_colour     'Pale yellow'
_exptl_crystal_size_max     0.34
_exptl_crystal_size_mid     0.22
_exptl_crystal_size_min     0.20
_exptl_crystal_density_diffrn     1.320
_exptl_crystal_density_meas     ?
_exptl_crystal_density_method     'not measured'
_exptl_crystal_F_000     688
_exptl_absorpt_coefficient_mu     0.207
_exptl_absorpt_correction_type     multi-scan
_exptl_absorpt_process_details     '(SADABS; Bruker, 2005)'
_exptl_absorpt_correction_T_min     0.9339
_exptl_absorpt_correction_T_max     0.9598
_exptl_special_details
;
The crystal was placed in the cold stream of an Oxford Cryosystems Cobra
open-flow nitrogen cryostat (Cosier & Glazer, 1986) operating at 120.0(1) K.
;
_diffrn_ambient_temperature     100
_diffrn_radiation_type     'MoK\a'
_diffrn_radiation_wavelength     0.71073
_diffrn_radiation_source     'sealed tube'
_diffrn_radiation_monochromator     'graphite'
_diffrn_measurement_device_type     'Bruker APEXII CCD area-detector'
_diffrn_measurement_method     '\f and \w scans'
_diffrn_detector_area_resol_mean     ?
_diffrn_reflns_number     23465
_diffrn_reflns_av_R_equivalents     0.0283
_diffrn_reflns_av_sigmaI/netI     0.0295
_diffrn_reflns_theta_min     1.55
_diffrn_reflns_theta_max     30.00
_diffrn_reflns_theta_full     30.00
_diffrn_measured_fraction_theta_max     0.999
_diffrn_measured_fraction_theta_full     0.999
_diffrn_reflns_limit_h_min     -18
_diffrn_reflns_limit_h_max     18
_diffrn_reflns_limit_k_min     -13
_diffrn_reflns_limit_k_max     11
_diffrn_reflns_limit_l_min     -18
_diffrn_reflns_limit_l_max     13
_diffrn_standards_number     0
_diffrn_standards_interval_count     ?
_diffrn_standards_interval_time     ?
_diffrn_standards_decay_%     ?
_refine_special_details
;
 Refinement of F^2^ against ALL reflections.  The weighted R-factor wR and
 goodness of fit S are based on F^2^, conventional R-factors R are based
 on F, with F set to zero for negative F^2^. The threshold expression of
 F^2^ > 2sigma(F^2^) is used only for calculating R-factors(gt) etc. and is
 not relevant to the choice of reflections for refinement.  R-factors based
 on F^2^ are statistically about twice as large as those based on F, and R-
 factors based on ALL data will be even larger.
;
_reflns_number_total     4784
_reflns_number_gt     3970
_reflns_threshold_expression     I>2\s(I)
_refine_ls_structure_factor_coef     Fsqd
_refine_ls_matrix_type     full
_refine_ls_R_factor_all     0.0514
_refine_ls_R_factor_gt     0.0399
_refine_ls_wR_factor_gt     0.0911
_refine_ls_wR_factor_ref     0.0973
_refine_ls_goodness_of_fit_ref     1.033
_refine_ls_restrained_S_all     1.033
_refine_ls_number_reflns     4784
_refine_ls_number_parameters     217
_refine_ls_number_restraints     0
_refine_ls_hydrogen_treatment     mixed
_refine_ls_weighting_scheme     calc
_refine_ls_weighting_details
         'calc w=1/[\s^2^(Fo^2^)+(0.0417P)^2^+0.7316P] where P=(Fo^2^+2Fc^2^)/3'
_atom_sites_solution_hydrogens     geom
_atom_sites_solution_primary     direct
_atom_sites_solution_secondary     difmap
_refine_ls_shift/su_max     0.001
_refine_ls_shift/su_mean     0.001
_refine_diff_density_max     0.453
_refine_diff_density_min     -0.257
_refine_ls_extinction_method     none
_refine_ls_extinction_coef     ?
loop_
    _atom_type_symbol
    _atom_type_description
    _atom_type_scat_dispersion_real
    _atom_type_scat_dispersion_imag
    _atom_type_scat_source
    'C' 'C' 0.0033 0.0016
                         'International Tables Vol C Tables 4.2.6.8 and 6.1.1.4'
    'H' 'H' 0.0000 0.0000
                         'International Tables Vol C Tables 4.2.6.8 and 6.1.1.4'
    'N' 'N' 0.0061 0.0033
                         'International Tables Vol C Tables 4.2.6.8 and 6.1.1.4'
    'O' 'O' 0.0106 0.0060
                         'International Tables Vol C Tables 4.2.6.8 and 6.1.1.4'
    'S' 'S' 0.1246 0.1234
                         'International Tables Vol C Tables 4.2.6.8 and 6.1.1.4'
_computing_data_collection     'APEX2 (Bruker, 2005)'
_computing_cell_refinement     'SAINT (Bruker, 2005)'
_computing_data_reduction     'SAINT (Bruker, 2005)'
_computing_structure_solution     'SHELXTL (Sheldrick, 2008)'
_computing_structure_refinement     'SHELXTL (Sheldrick, 2008)'
_computing_molecular_graphics     'SHELXTL (Sheldrick, 2008)'
_computing_publication_material
;
SHELXTL (Sheldrick, 2008) and PLATON (Spek, 2009)
;
loop_
    _atom_site_type_symbol
    _atom_site_label
    _atom_site_fract_x
    _atom_site_fract_y
    _atom_site_fract_z
    _atom_site_U_iso_or_equiv
    _atom_site_adp_type
    _atom_site_calc_flag
    _atom_site_refinement_flags
    _atom_site_occupancy
    _atom_site_symmetry_multiplicity
    _atom_site_disorder_assembly
    _atom_site_disorder_group
    S S1 0.59440(2) 0.80604(3) 1.06339(3) 0.01960(9) Uani d . 1 1 . .
    O O1 0.68026(7) 0.21264(9) 0.77613(7) 0.01893(19) Uani d . 1 1 . .
    N N1 0.79666(8) 0.91705(11) 0.90593(8) 0.0162(2) Uani d . 1 1 . .
    N N2 0.74574(8) 0.84262(11) 0.96929(8) 0.0159(2) Uani d . 1 1 . .
    N N3 1.05784(8) 0.87566(12) 0.89934(8) 0.0186(2) Uani d . 1 1 . .
    N N4 0.61973(9) 1.00933(12) 0.93150(9) 0.0214(2) Uani d . 1 1 . .
    H H1N4 0.5594(14) 1.0488(19) 0.9404(13) 0.033(5) Uiso d . 1 1 . .
    H H2N4 0.6522(13) 1.0458(19) 0.8925(14) 0.032(5) Uiso d . 1 1 . .
    C C1 1.12851(10) 0.92690(15) 0.85186(10) 0.0216(3) Uani d . 1 1 . .
    H H1A 1.1969 0.8950 0.8749 0.026 Uiso calc R 1 1 . .
    C C2 1.10730(10) 1.02328(15) 0.77156(10) 0.0228(3) Uani d . 1 1 . .
    H H2A 1.1596 1.0559 0.7399 0.027 Uiso calc R 1 1 . .
    C C3 1.00762(10) 1.07148(15) 0.73821(10) 0.0211(3) Uani d . 1 1 . .
    H H3A 0.9908 1.1381 0.6833 0.025 Uiso calc R 1 1 . .
    C C4 0.93292(9) 1.02150(14) 0.78583(10) 0.0187(2) Uani d . 1 1 . .
    H H4A 0.8643 1.0528 0.7644 0.022 Uiso calc R 1 1 . .
    C C5 0.96155(9) 0.92381(13) 0.86619(9) 0.0159(2) Uani d . 1 1 . .
    C C6 0.88757(9) 0.86558(13) 0.92109(9) 0.0153(2) Uani d . 1 1 . .
    C C7 0.90988(9) 0.75117(13) 1.00217(9) 0.0162(2) Uani d . 1 1 . .
    H H7A 0.9520 0.7875 1.0681 0.019 Uiso calc R 1 1 . .
    H H7B 0.9445 0.6689 0.9789 0.019 Uiso calc R 1 1 . .
    C C8 0.80072(9) 0.71273(13) 1.01217(9) 0.0147(2) Uani d . 1 1 . .
    H H8A 0.7983 0.6995 1.0862 0.018 Uiso calc R 1 1 . .
    C C9 0.76061(9) 0.58201(13) 0.94880(9) 0.0142(2) Uani d . 1 1 . .
    C C10 0.68335(9) 0.58700(13) 0.85977(9) 0.0167(2) Uani d . 1 1 . .
    H H10A 0.6505 0.6749 0.8388 0.020 Uiso calc R 1 1 . .
    C C11 0.65281(9) 0.46572(13) 0.80034(10) 0.0179(2) Uani d . 1 1 . .
    H H11A 0.5992 0.4710 0.7401 0.022 Uiso calc R 1 1 . .
    C C12 0.70147(9) 0.33741(13) 0.83010(9) 0.0159(2) Uani d . 1 1 . .
    C C13 0.77894(10) 0.32974(13) 0.91996(10) 0.0184(2) Uani d . 1 1 . .
    H H13A 0.8118 0.2418 0.9409 0.022 Uiso calc R 1 1 . .
    C C14 0.80746(9) 0.45060(13) 0.97800(9) 0.0180(2) Uani d . 1 1 . .
    H H14A 0.8600 0.4447 1.0391 0.022 Uiso calc R 1 1 . .
    C C15 0.65479(9) 0.89184(13) 0.98368(9) 0.0159(2) Uani d . 1 1 . .
    C C16 0.60157(10) 0.21507(15) 0.68243(11) 0.0246(3) Uani d . 1 1 . .
    H H16A 0.6181 0.2859 0.6337 0.029 Uiso calc R 1 1 . .
    H H16B 0.5352 0.2406 0.6977 0.029 Uiso calc R 1 1 . .
    C C17 0.59640(12) 0.06844(16) 0.63618(12) 0.0306(3) Uani d . 1 1 . .
    H H17A 0.5425 0.0655 0.5728 0.046 Uiso calc R 1 1 . .
    H H17B 0.5814 -0.0008 0.6857 0.046 Uiso calc R 1 1 . .
    H H17C 0.6620 0.0453 0.6200 0.046 Uiso calc R 1 1 . .
loop_
    _atom_site_aniso_label
    _atom_site_aniso_U_11
    _atom_site_aniso_U_22
    _atom_site_aniso_U_33
    _atom_site_aniso_U_12
    _atom_site_aniso_U_13
    _atom_site_aniso_U_23
    S1 0.02002(15) 0.01758(16) 0.02402(17) 0.00250(12) 0.01091(12) 0.00250(12)
    O1 0.0221(4) 0.0132(4) 0.0194(4) -0.0009(3) 0.0005(3) -0.0023(3)
    N1 0.0165(5) 0.0138(5) 0.0194(5) -0.0013(4) 0.0066(4) 0.0001(4)
    N2 0.0172(5) 0.0121(5) 0.0197(5) 0.0011(4) 0.0070(4) 0.0016(4)
    N3 0.0160(5) 0.0194(6) 0.0208(5) 0.0001(4) 0.0048(4) 0.0000(4)
    N4 0.0191(5) 0.0181(6) 0.0301(6) 0.0044(4) 0.0119(5) 0.0068(5)
    C1 0.0161(6) 0.0240(7) 0.0258(7) 0.0004(5) 0.0072(5) -0.0014(5)
    C2 0.0230(6) 0.0245(7) 0.0236(6) -0.0037(5) 0.0114(5) -0.0013(5)
    C3 0.0248(6) 0.0207(6) 0.0180(6) -0.0025(5) 0.0054(5) 0.0018(5)
    C4 0.0179(6) 0.0186(6) 0.0193(6) -0.0007(5) 0.0032(4) 0.0007(5)
    C5 0.0165(5) 0.0145(6) 0.0171(5) -0.0017(4) 0.0046(4) -0.0023(4)
    C6 0.0158(5) 0.0136(6) 0.0165(5) -0.0012(4) 0.0036(4) -0.0016(4)
    C7 0.0158(5) 0.0145(6) 0.0179(6) 0.0005(4) 0.0032(4) 0.0004(5)
    C8 0.0159(5) 0.0125(6) 0.0162(5) 0.0012(4) 0.0044(4) 0.0006(4)
    C9 0.0143(5) 0.0130(6) 0.0163(5) -0.0002(4) 0.0055(4) 0.0007(4)
    C10 0.0152(5) 0.0139(6) 0.0206(6) 0.0023(4) 0.0033(4) 0.0012(5)
    C11 0.0158(5) 0.0168(6) 0.0193(6) 0.0013(5) 0.0001(4) -0.0005(5)
    C12 0.0165(5) 0.0141(6) 0.0181(6) -0.0021(4) 0.0059(4) -0.0010(5)
    C13 0.0209(6) 0.0129(6) 0.0204(6) 0.0020(5) 0.0026(5) 0.0025(5)
    C14 0.0207(6) 0.0161(6) 0.0154(5) 0.0008(5) 0.0005(4) 0.0022(5)
    C15 0.0161(5) 0.0129(6) 0.0188(6) -0.0004(4) 0.0043(4) -0.0032(4)
    C16 0.0219(6) 0.0227(7) 0.0254(7) -0.0008(5) -0.0027(5) -0.0057(5)
    C17 0.0315(7) 0.0262(8) 0.0311(8) -0.0015(6) 0.0010(6) -0.0125(6)
_geom_special_details
;
 All esds (except the esd in the dihedral angle between two l.s. planes)
 are estimated using the full covariance matrix.  The cell esds are taken
 into account individually in the estimation of esds in distances, angles
 and torsion angles; correlations between esds in cell parameters are only
 used when they are defined by crystal symmetry.  An approximate (isotropic)
 treatment of cell esds is used for estimating esds involving l.s. planes.
;
loop_
    _geom_bond_atom_site_label_1
    _geom_bond_atom_site_label_2
    _geom_bond_site_symmetry_2
    _geom_bond_distance
    _geom_bond_publ_flag
    S1 C15 . 1.6822(13) ?
    O1 C12 . 1.3726(15) ?
    O1 C16 . 1.4406(15) ?
    N1 C6 . 1.2889(15) ?
    N1 N2 . 1.3906(14) ?
    N2 C15 . 1.3628(15) ?
    N2 C8 . 1.4756(15) ?
    N3 C1 . 1.3454(16) ?
    N3 C5 . 1.3492(16) ?
    N4 C15 . 1.3341(17) ?
    N4 H1N4 . 0.925(18) ?
    N4 H2N4 . 0.825(18) ?
    C1 C2 . 1.3810(19) ?
    C1 H1A . 0.9500 ?
    C2 C3 . 1.3902(19) ?
    C2 H2A . 0.9500 ?
    C3 C4 . 1.3871(17) ?
    C3 H3A . 0.9500 ?
    C4 C5 . 1.3964(18) ?
    C4 H4A . 0.9500 ?
    C5 C6 . 1.4685(16) ?
    C6 C7 . 1.5056(17) ?
    C7 C8 . 1.5483(16) ?
    C7 H7A . 0.9900 ?
    C7 H7B . 0.9900 ?
    C8 C9 . 1.5201(17) ?
    C8 H8A . 1.0000 ?
    C9 C10 . 1.3878(16) ?
    C9 C14 . 1.4032(17) ?
    C10 C11 . 1.3966(17) ?
    C10 H10A . 0.9500 ?
    C11 C12 . 1.3885(17) ?
    C11 H11A . 0.9500 ?
    C12 C13 . 1.3979(17) ?
    C13 C14 . 1.3799(18) ?
    C13 H13A . 0.9500 ?
    C14 H14A . 0.9500 ?
    C16 C17 . 1.5069(19) ?
    C16 H16A . 0.9900 ?
    C16 H16B . 0.9900 ?
    C17 H17A . 0.9800 ?
    C17 H17B . 0.9800 ?
    C17 H17C . 0.9800 ?
loop_
    _geom_angle_atom_site_label_1
    _geom_angle_atom_site_label_2
    _geom_angle_atom_site_label_3
    _geom_angle_site_symmetry_1
    _geom_angle_site_symmetry_3
    _geom_angle
    _geom_angle_publ_flag
    C12 O1 C16 . . 117.61(10) ?
    C6 N1 N2 . . 107.28(10) ?
    C15 N2 N1 . . 119.74(10) ?
    C15 N2 C8 . . 127.98(10) ?
    N1 N2 C8 . . 112.27(9) ?
    C1 N3 C5 . . 117.10(11) ?
    C15 N4 H1N4 . . 118.9(11) ?
    C15 N4 H2N4 . . 119.8(12) ?
    H1N4 N4 H2N4 . . 121.3(16) ?
    N3 C1 C2 . . 123.70(12) ?
    N3 C1 H1A . . 118.2 ?
    C2 C1 H1A . . 118.2 ?
    C1 C2 C3 . . 118.44(12) ?
    C1 C2 H2A . . 120.8 ?
    C3 C2 H2A . . 120.8 ?
    C4 C3 C2 . . 119.40(12) ?
    C4 C3 H3A . . 120.3 ?
    C2 C3 H3A . . 120.3 ?
    C3 C4 C5 . . 118.07(12) ?
    C3 C4 H4A . . 121.0 ?
    C5 C4 H4A . . 121.0 ?
    N3 C5 C4 . . 123.29(11) ?
    N3 C5 C6 . . 114.95(11) ?
    C4 C5 C6 . . 121.75(11) ?
    N1 C6 C5 . . 120.60(11) ?
    N1 C6 C7 . . 114.13(10) ?
    C5 C6 C7 . . 125.17(10) ?
    C6 C7 C8 . . 100.97(9) ?
    C6 C7 H7A . . 111.6 ?
    C8 C7 H7A . . 111.6 ?
    C6 C7 H7B . . 111.6 ?
    C8 C7 H7B . . 111.6 ?
    H7A C7 H7B . . 109.4 ?
    N2 C8 C9 . . 111.92(10) ?
    N2 C8 C7 . . 100.10(9) ?
    C9 C8 C7 . . 111.48(10) ?
    N2 C8 H8A . . 111.0 ?
    C9 C8 H8A . . 111.0 ?
    C7 C8 H8A . . 111.0 ?
    C10 C9 C14 . . 117.94(11) ?
    C10 C9 C8 . . 123.27(11) ?
    C14 C9 C8 . . 118.69(10) ?
    C9 C10 C11 . . 121.48(11) ?
    C9 C10 H10A . . 119.3 ?
    C11 C10 H10A . . 119.3 ?
    C12 C11 C10 . . 119.43(11) ?
    C12 C11 H11A . . 120.3 ?
    C10 C11 H11A . . 120.3 ?
    O1 C12 C11 . . 124.56(11) ?
    O1 C12 C13 . . 115.40(11) ?
    C11 C12 C13 . . 120.03(11) ?
    C14 C13 C12 . . 119.62(11) ?
    C14 C13 H13A . . 120.2 ?
    C12 C13 H13A . . 120.2 ?
    C13 C14 C9 . . 121.48(11) ?
    C13 C14 H14A . . 119.3 ?
    C9 C14 H14A . . 119.3 ?
    N4 C15 N2 . . 115.59(11) ?
    N4 C15 S1 . . 124.18(9) ?
    N2 C15 S1 . . 120.24(9) ?
    O1 C16 C17 . . 107.17(11) ?
    O1 C16 H16A . . 110.3 ?
    C17 C16 H16A . . 110.3 ?
    O1 C16 H16B . . 110.3 ?
    C17 C16 H16B . . 110.3 ?
    H16A C16 H16B . . 108.5 ?
    C16 C17 H17A . . 109.5 ?
    C16 C17 H17B . . 109.5 ?
    H17A C17 H17B . . 109.5 ?
    C16 C17 H17C . . 109.5 ?
    H17A C17 H17C . . 109.5 ?
    H17B C17 H17C . . 109.5 ?
loop_
    _geom_torsion_atom_site_label_1
    _geom_torsion_atom_site_label_2
    _geom_torsion_atom_site_label_3
    _geom_torsion_atom_site_label_4
    _geom_torsion_site_symmetry_1
    _geom_torsion_site_symmetry_2
    _geom_torsion_site_symmetry_3
    _geom_torsion_site_symmetry_4
    _geom_torsion
    _geom_torsion_publ_flag
    C6 N1 N2 C15 . . . . 167.71(11) ?
    C6 N1 N2 C8 . . . . -13.34(13) ?
    C5 N3 C1 C2 . . . . -0.8(2) ?
    N3 C1 C2 C3 . . . . 0.6(2) ?
    C1 C2 C3 C4 . . . . -0.2(2) ?
    C2 C3 C4 C5 . . . . 0.03(19) ?
    C1 N3 C5 C4 . . . . 0.56(19) ?
    C1 N3 C5 C6 . . . . -179.50(11) ?
    C3 C4 C5 N3 . . . . -0.21(19) ?
    C3 C4 C5 C6 . . . . 179.86(11) ?
    N2 N1 C6 C5 . . . . -179.01(10) ?
    N2 N1 C6 C7 . . . . -2.46(14) ?
    N3 C5 C6 N1 . . . . 170.77(11) ?
    C4 C5 C6 N1 . . . . -9.29(18) ?
    N3 C5 C6 C7 . . . . -5.37(17) ?
    C4 C5 C6 C7 . . . . 174.57(12) ?
    N1 C6 C7 C8 . . . . 15.72(14) ?
    C5 C6 C7 C8 . . . . -167.92(11) ?
    C15 N2 C8 C9 . . . . 82.65(15) ?
    N1 N2 C8 C9 . . . . -96.19(11) ?
    C15 N2 C8 C7 . . . . -159.15(12) ?
    N1 N2 C8 C7 . . . . 22.01(12) ?
    C6 C7 C8 N2 . . . . -20.67(11) ?
    C6 C7 C8 C9 . . . . 97.86(11) ?
    N2 C8 C9 C10 . . . . 1.69(16) ?
    C7 C8 C9 C10 . . . . -109.50(13) ?
    N2 C8 C9 C14 . . . . 178.00(10) ?
    C7 C8 C9 C14 . . . . 66.81(14) ?
    C14 C9 C10 C11 . . . . -0.20(18) ?
    C8 C9 C10 C11 . . . . 176.13(11) ?
    C9 C10 C11 C12 . . . . -0.76(18) ?
    C16 O1 C12 C11 . . . . -0.39(17) ?
    C16 O1 C12 C13 . . . . -179.50(11) ?
    C10 C11 C12 O1 . . . . -177.82(11) ?
    C10 C11 C12 C13 . . . . 1.26(18) ?
    O1 C12 C13 C14 . . . . 178.37(11) ?
    C11 C12 C13 C14 . . . . -0.79(18) ?
    C12 C13 C14 C9 . . . . -0.19(19) ?
    C10 C9 C14 C13 . . . . 0.68(18) ?
    C8 C9 C14 C13 . . . . -175.83(11) ?
    N1 N2 C15 N4 . . . . 1.90(17) ?
    C8 N2 C15 N4 . . . . -176.86(11) ?
    N1 N2 C15 S1 . . . . -177.84(8) ?
    C8 N2 C15 S1 . . . . 3.40(17) ?
    C12 O1 C16 C17 . . . . 177.61(11) ?
loop_
    _geom_hbond_atom_site_label_D
    _geom_hbond_atom_site_label_H
    _geom_hbond_atom_site_label_A
    _geom_hbond_site_symmetry_A
    _geom_hbond_distance_DH
    _geom_hbond_distance_HA
    _geom_hbond_distance_DA
    _geom_hbond_angle_DHA
    _geom_hbond_publ_flag
    N4 H1N4 S1 3_677 0.925(19) 2.472(19) 3.3803(12) 167.3(15) y
    N4 H2N4 O1 1_565 0.825(18) 2.296(18) 3.0604(15) 154.2(17) y
    C3 H3A N3 2_756 0.95 2.51 3.4053(18) 156 y
    C2 H2A Cg2 2_756 0.95 2.67 3.4401(14) 138 y
    C7 H7A Cg1 3_777 0.99 2.69 3.4841(13) 138 y
_iucr_refine_instructions_details
;
TITL pn51m in P2(1)/c    (100K)
CELL 0.71073  13.4622   9.4175  13.3002  90.000 103.146  90.000
ZERR    4.00   0.0001   0.0001   0.0002   0.000   0.001   0.000
LATT  1
SYMM -X, 0.5+Y, 0.5-Z
SFAC C H N O S
UNIT 68 72 16 4 4
TEMP -173.000
SIZE 0.20 0.215 0.335
L.S. 20
BOND $H
FMAP 2 2 60
PLAN 20
OMIT -4 60
ACTA
CONF
WGHT    0.041700    0.731600
FVAR       0.47846
S1    5    0.594401    0.806039    1.063389    11.00000    0.02002    0.01758 =
         0.02402    0.00250    0.01091    0.00250
O1    4    0.680255    0.212641    0.776133    11.00000    0.02213    0.01320 =
         0.01943   -0.00235    0.00050   -0.00086
N1    3    0.796658    0.917051    0.905934    11.00000    0.01655    0.01378 =
         0.01941    0.00007    0.00660   -0.00126
N2    3    0.745744    0.842622    0.969290    11.00000    0.01721    0.01212 =
         0.01966    0.00157    0.00700    0.00109
N3    3    1.057837    0.875663    0.899341    11.00000    0.01598    0.01938 =
         0.02085   -0.00002    0.00483    0.00005
N4    3    0.619728    1.009331    0.931496    11.00000    0.01910    0.01812 =
         0.03013    0.00684    0.01192    0.00444
H1N4  2    0.559360    1.048805    0.940388    11.00000    0.03309
H2N4  2    0.652171    1.045797    0.892526    11.00000    0.03226
C1    1    1.128509    0.926905    0.851857    11.00000    0.01605    0.02403 =
         0.02583   -0.00137    0.00715    0.00045
AFIX  43
H1A   2    1.196856    0.894987    0.874862    11.00000   -1.20000
AFIX   0
C2    1    1.107297    1.023283    0.771561    11.00000    0.02304    0.02452 =
         0.02362   -0.00128    0.01141   -0.00373
AFIX  43
H2A   2    1.159589    1.055878    0.739864    11.00000   -1.20000
AFIX   0
C3    1    1.007623    1.071481    0.738207    11.00000    0.02477    0.02068 =
         0.01804    0.00182    0.00544   -0.00247
AFIX  43
H3A   2    0.990826    1.138052    0.683292    11.00000   -1.20000
AFIX   0
C4    1    0.932919    1.021496    0.785831    11.00000    0.01790    0.01855 =
         0.01927    0.00066    0.00320   -0.00068
AFIX  43
H4A   2    0.864269    1.052810    0.764397    11.00000   -1.20000
AFIX   0
C5    1    0.961548    0.923811    0.866193    11.00000    0.01653    0.01454 =
         0.01709   -0.00228    0.00461   -0.00168
C6    1    0.887568    0.865580    0.921085    11.00000    0.01583    0.01361 =
         0.01651   -0.00160    0.00357   -0.00117
C7    1    0.909880    0.751170    1.002171    11.00000    0.01579    0.01454 =
         0.01791    0.00035    0.00324    0.00048
AFIX  23
H7A   2    0.951955    0.787474    1.068070    11.00000   -1.20000
H7B   2    0.944535    0.668858    0.978894    11.00000   -1.20000
AFIX   0
C8    1    0.800721    0.712731    1.012174    11.00000    0.01588    0.01246 =
         0.01624    0.00064    0.00436    0.00117
AFIX  13
H8A   2    0.798288    0.699503    1.086176    11.00000   -1.20000
AFIX   0
C9    1    0.760608    0.582010    0.948795    11.00000    0.01429    0.01300 =
         0.01629    0.00067    0.00545   -0.00019
C10   1    0.683349    0.587001    0.859766    11.00000    0.01518    0.01388 =
         0.02057    0.00120    0.00332    0.00232
AFIX  43
H10A  2    0.650494    0.674890    0.838772    11.00000   -1.20000
AFIX   0
C11   1    0.652815    0.465718    0.800342    11.00000    0.01580    0.01677 =
         0.01930   -0.00052    0.00007    0.00128
AFIX  43
H11A  2    0.599215    0.470961    0.740077    11.00000   -1.20000
AFIX   0
C12   1    0.701471    0.337408    0.830101    11.00000    0.01652    0.01408 =
         0.01814   -0.00102    0.00594   -0.00205
C13   1    0.778937    0.329739    0.919961    11.00000    0.02093    0.01295 =
         0.02040    0.00247    0.00257    0.00197
AFIX  43
H13A  2    0.811752    0.241822    0.940949    11.00000   -1.20000
AFIX   0
C14   1    0.807465    0.450599    0.978002    11.00000    0.02070    0.01608 =
         0.01545    0.00222    0.00054    0.00084
AFIX  43
H14A  2    0.860011    0.444705    1.039108    11.00000   -1.20000
AFIX   0
C15   1    0.654792    0.891839    0.983680    11.00000    0.01613    0.01294 =
         0.01878   -0.00324    0.00433   -0.00038
C16   1    0.601573    0.215073    0.682428    11.00000    0.02185    0.02266 =
         0.02539   -0.00572   -0.00265   -0.00075
AFIX  23
H16A  2    0.618091    0.285909    0.633697    11.00000   -1.20000
H16B  2    0.535206    0.240649    0.697703    11.00000   -1.20000
AFIX   0
C17   1    0.596401    0.068439    0.636177    11.00000    0.03147    0.02621 =
         0.03114   -0.01248    0.00097   -0.00148
AFIX 137
H17A  2    0.542456    0.065515    0.572790    11.00000   -1.50000
H17B  2    0.581376   -0.000839    0.685667    11.00000   -1.50000
H17C  2    0.662006    0.045279    0.619994    11.00000   -1.50000
HKLF 4 1 0 0 1 0 -1 0 1 0 0
REM  pn51m in P2(1)/c    (100K)
REM R1 =  0.0399 for   3970 Fo > 4sig(Fo)  and  0.0514 for all   4784 data
REM    217 parameters refined using      0 restraints
END
WGHT      0.0417      0.7317
REM Highest difference peak  0.453,  deepest hole -0.257,  1-sigma level  0.054
Q1    1   0.9010  0.8135  0.9615  11.00000  0.05    0.45
Q2    1   0.9237  0.9029  0.8929  11.00000  0.05    0.39
Q3    1   0.9415  0.9595  0.8183  11.00000  0.05    0.38
Q4    1   0.7755  0.6466  0.9804  11.00000  0.05    0.37
Q5    1   0.6389  0.8381  1.0198  11.00000  0.05    0.35
Q6    1   0.7443  0.3373  0.8690  11.00000  0.05    0.35
Q7    1   0.7970  0.3977  0.9367  11.00000  0.05    0.34
Q8    1   0.8606  0.7302  1.0110  11.00000  0.05    0.34
Q9    1   0.6799  0.5186  0.8311  11.00000  0.05    0.33
Q10   1   0.7801  0.5183  0.9749  11.00000  0.05    0.33
Q11   1   1.1174  0.9891  0.8191  11.00000  0.05    0.33
Q12   1   0.6808  0.4054  0.8161  11.00000  0.05    0.33
Q13   1   0.9776  1.0618  0.7785  11.00000  0.05    0.32
Q14   1   0.7362  0.5820  0.8928  11.00000  0.05    0.32
Q15   1   0.9526  0.9898  0.8363  11.00000  0.05    0.31
Q16   1   0.5994  0.1383  0.6595  11.00000  0.05    0.30
Q17   1   1.0605  1.0518  0.7629  11.00000  0.05    0.30
Q18   1   0.8389  0.8685  0.8940  11.00000  0.05    0.27
Q19   1   0.8613  0.9119  0.9335  11.00000  0.05    0.26
Q20   1   0.6356  0.9420  0.9562  11.00000  0.05    0.26
;
