# Supplementary material for: 5-(4-Eth­oxy­phen­yl)-3-(pyridin-2-yl)-4,5-dihydro-1H-pyrazole-1-carbothio­amide
Source: Acta Crystallogr Sect E Struct Rep Online. 2012 Feb 24;68(Pt 3):o830–1. doi: 10.1107/S1600536812006642 (PMC3297890; doi:10.1107/S1600536812006642)
Supplement: Supplementary file 2 [file e-68-0o830-Isup2.hkl]

# 
# h,k,l, Fc-squared, Fo-squared, sigma(Fo-squared) and status flag 
# 
data_I
_shelx_title ' pn51m in P2(1)/c    (100K)' 
_shelx_refln_list_code          4 
_shelx_F_calc_maximum      204.20 
_exptl_crystal_F_000       688.00 
_reflns_d_resolution_high  0.7108 
 
loop_ 
 _symmetry_equiv_pos_as_xyz 
 'x, y, z' 
 '-x, y+1/2, -z+1/2' 
 '-x, -y, -z' 
 'x, -y-1/2, z-1/2' 
 
_cell_length_a    13.4622 
_cell_length_b     9.4175 
_cell_length_c    13.3002 
_cell_angle_alpha  90.000 
_cell_angle_beta  103.146 
_cell_angle_gamma  90.000 
 
_shelx_F_squared_multiplier     1.000 
 
loop_ 
 _refln_index_h 
 _refln_index_k 
 _refln_index_l 
 _refln_F_squared_calc 
 _refln_F_squared_meas 
 _refln_F_squared_sigma 
 _refln_observed_status 
   1   0   0      478.09      452.75      5.53 o 
   2   0   0     2928.72     3005.82     21.50 o 
   3   0   0     6816.48     7178.63     49.42 o 
   4   0   0     7092.28     6848.88     48.26 o 
   5   0   0     4270.04     4137.88     31.65 o 
   6   0   0     2254.62     2241.78     21.87 o 
   7   0   0     1195.46     1450.15     16.69 o 
   8   0   0      150.49      149.23      6.05 o 
   9   0   0       93.01      124.35      6.38 o 
  10   0   0     2478.33     2437.93     35.03 o 
  11   0   0     1805.55     1855.57     30.12 o 
  12   0   0       41.01       44.06      3.89 o 
  13   0   0       79.50       75.74      5.05 o 
  14   0   0      445.97      439.54     11.40 o 
  15   0   0      932.38      937.90     28.70 o 
  16   0   0        3.75        4.88      5.14 o 
  17   0   0      188.54      190.65     16.46 o 
  18   0   0       29.03       29.94     13.12 o 
   1   1   0     1201.58     1229.28      7.44 o 
   2   1   0      811.41      768.44      4.78 o 
   3   1   0      584.53      576.15      3.69 o 
   4   1   0     1025.92     1039.72      6.25 o 
   5   1   0      658.08      660.22      5.05 o 
   6   1   0      485.11      503.00      4.51 o 
   7   1   0     2029.63     2113.89     13.05 o 
   8   1   0       10.33        3.17      0.93 o 
   9   1   0       43.28       29.29      2.03 o 
  10   1   0       27.82       27.22      2.30 o 
  11   1   0        1.74        1.22      1.40 o 
  12   1   0      338.62      307.47      6.48 o 
  13   1   0      857.19      873.33     15.23 o 
  14   1   0      236.16      232.66      7.89 o 
  15   1   0       63.11       72.62      5.70 o 
  16   1   0        8.78       11.50      5.80 o 
  17   1   0        9.34       15.09      4.33 o 
  18   1   0        0.07        1.23      5.69 o 
   0   2   0      971.46     1034.04      8.89 o 
   1   2   0     3240.45     3308.67     17.68 o 
   2   2   0      546.30      560.99      4.98 o 
   3   2   0       10.20        8.73      0.74 o 
   4   2   0      186.11      198.76      2.25 o 
   5   2   0        8.86        3.93      0.56 o 
   6   2   0     1152.00     1157.11      8.69 o 
   7   2   0      431.24      460.99      5.32 o 
   8   2   0      418.79      401.11      5.28 o 
   9   2   0      118.88      113.43      3.08 o 
  10   2   0     1012.29     1017.90     10.44 o 
  11   2   0      425.75      421.36      7.15 o 
  12   2   0      343.11      369.62      9.01 o 
  13   2   0       48.37       62.91      5.53 o 
  14   2   0       93.26      104.09      7.99 o 
  15   2   0       34.71       38.16      4.78 o 
  16   2   0      343.43      371.45     15.09 o 
  17   2   0        5.51        7.18      6.27 o 
  18   2   0       45.38       38.85      9.24 o 
   1   3   0      195.60      214.22      3.04 o 
   2   3   0      508.55      544.76      4.64 o 
   3   3   0     4925.13     4977.91     30.49 o 
   4   3   0     1346.44     1339.16      9.89 o 
   5   3   0        4.25        1.42      0.45 o 
   6   3   0       71.08       76.11      1.91 o 
   7   3   0      776.43      777.45      6.32 o 
   8   3   0      338.81      325.18      4.78 o 
   9   3   0      486.91      477.90      6.90 o 
  10   3   0      670.05      624.06     11.10 o 
  11   3   0       15.11       11.81      2.48 o 
  12   3   0        9.45        7.07      2.62 o 
  13   3   0      109.20       82.21      6.22 o 
  14   3   0      330.00      326.10     11.93 o 
  15   3   0      157.13      168.85     10.73 o 
  16   3   0       15.22       19.99      4.95 o 
  17   3   0        8.63        1.34      5.96 o 
   0   4   0       36.35       30.97      2.36 o 
   1   4   0      989.74      996.33      8.16 o 
   2   4   0      579.56      637.46      5.75 o 
   3   4   0        3.42        2.97      0.84 o 
   4   4   0     2774.23     2931.13     26.76 o 
   5   4   0      160.53      165.05      3.86 o 
   6   4   0       54.00       36.57      2.40 o 
   7   4   0       79.68       91.67      2.89 o 
   8   4   0       23.93       21.63      1.63 o 
   9   4   0      119.26      104.60      4.93 o 
  10   4   0      484.63      429.30      9.34 o 
  11   4   0      161.63      150.07      7.29 o 
  12   4   0       53.37       43.44      4.53 o 
  13   4   0       49.08       36.53      5.01 o 
  14   4   0        5.27       18.70      5.16 o 
  15   4   0       16.82        8.11      4.78 o 
  16   4   0       40.92       45.21      9.11 o 
  17   4   0      112.90      108.02     17.93 o 
   1   5   0      439.73      413.17      4.97 o 
   2   5   0     1620.22     1611.00     11.67 o 
   3   5   0      540.56      588.07      6.11 o 
   4   5   0      401.42      427.58      6.78 o 
   5   5   0      978.82     1045.22     14.61 o 
   6   5   0       32.93       37.07      3.05 o 
   7   5   0      461.16      441.87      8.74 o 
   8   5   0       72.80       60.23      3.65 o 
   9   5   0      145.70      134.91      3.94 o 
  10   5   0       20.27       20.42      3.98 o 
  11   5   0      115.41      112.66      7.93 o 
  12   5   0        9.19       12.21      3.86 o 
  13   5   0       84.82       94.53      9.65 o 
  14   5   0      547.50      497.36     18.74 o 
  15   5   0       64.47       80.99     11.08 o 
  16   5   0       51.81       35.57      8.36 o 
  17   5   0        9.64        7.55      7.36 o 
   0   6   0      124.33      128.94      4.58 o 
   1   6   0      866.23      913.17      9.02 o 
   2   6   0       17.87       23.04      1.79 o 
   3   6   0       44.89       42.02      1.95 o 
   4   6   0      135.51      130.35      4.13 o 
   5   6   0        1.32        1.11      1.31 o 
   6   6   0      972.22      991.57     21.09 o 
   7   6   0       23.64       19.26      2.74 o 
   8   6   0      143.45      137.26      5.94 o 
   9   6   0      504.55      499.32     11.13 o 
  10   6   0        7.20        3.69      1.61 o 
  11   6   0        0.14       -2.45      3.96 o 
  12   6   0        3.07        4.52      5.27 o 
  13   6   0       34.13       32.18     11.76 o 
  14   6   0        0.85        2.43      5.57 o 
  15   6   0        4.76       10.71      6.66 o 
  16   6   0        5.42        6.37      6.60 o 
   1   7   0      730.14      737.37      8.93 o 
   2   7   0       43.30       43.25      2.79 o 
   3   7   0      444.55      444.40      8.17 o 
   4   7   0      475.14      467.20      9.61 o 
   5   7   0      278.65      257.56      8.03 o 
   6   7   0       28.14       26.95      3.47 o 
   7   7   0      623.38      583.02     12.37 o 
   8   7   0     1381.71     1302.08     19.72 o 
   9   7   0        1.83        3.25      4.25 o 
  10   7   0        0.02        0.09      3.87 o 
  11   7   0        2.06        0.40      3.53 o 
  12   7   0       98.90       94.92     15.31 o 
  13   7   0      188.25      209.07     34.80 o 
  14   7   0      157.28      199.05     19.34 o 
  15   7   0       34.71       39.26      9.53 o 
   0   8   0     1404.97     1308.98     20.74 o 
   1   8   0      505.62      484.71      9.44 o 
   2   8   0      130.66      116.05      5.22 o 
   3   8   0        0.01       -0.43      1.81 o 
   4   8   0       63.42       68.68      5.13 o 
   5   8   0     2082.43     2025.30     26.13 o 
   6   8   0        8.02       11.45      2.64 o 
   7   8   0      497.66      488.27     13.59 o 
   8   8   0        2.25       11.44      5.96 o 
   9   8   0        3.20        9.52      5.06 o 
  10   8   0      494.71      481.97     31.05 o 
  11   8   0      743.63      749.74     31.09 o 
  12   8   0       21.11       31.19     16.06 o 
  13   8   0        4.47        8.34      6.06 o 
  14   8   0       21.12       28.80      8.43 o 
   1   9   0      561.99      530.12     12.27 o 
   2   9   0      753.46      743.90     14.49 o 
   3   9   0       44.58       44.36      4.59 o 
   4   9   0      118.10      111.95      6.91 o 
   5   9   0      162.45      167.51      7.81 o 
   6   9   0     1671.59     1661.24     27.71 o 
   7   9   0      251.49      217.73     15.66 o 
   8   9   0      249.66      266.52     16.82 o 
   9   9   0      130.50      127.10     14.57 o 
  10   9   0        5.46       -7.07      7.53 o 
  11   9   0        7.91        8.62      5.73 o 
  12   9   0      209.41      211.31     21.14 o 
  13   9   0        0.85        1.25      4.34 o 
   0  10   0      322.26      340.02     22.52 o 
   1  10   0      706.11      693.19     16.40 o 
   2  10   0       17.38       19.40      4.59 o 
   3  10   0      190.87      202.18      9.46 o 
   4  10   0      274.76      268.94     14.10 o 
   5  10   0      550.49      571.52     23.63 o 
   6  10   0       11.48       17.32     10.38 o 
   7  10   0        2.74        3.13      5.25 o 
   8  10   0       31.10       32.13      8.80 o 
   9  10   0       50.02       45.54     10.80 o 
  10  10   0      105.08      124.48     15.49 o 
  11  10   0      451.24      458.13     26.34 o 
  12  10   0       10.85       22.29     12.43 o 
   1  11   0        1.99       12.18      5.18 o 
   2  11   0       77.15       73.35      9.92 o 
   3  11   0       25.84       31.78      5.39 o 
   4  11   0      660.38      717.24     28.49 o 
   5  11   0      170.72      143.12     15.15 o 
   6  11   0       67.96       76.49     12.17 o 
   7  11   0       91.13       82.87     21.48 o 
   8  11   0       56.80       65.60     11.62 o 
   9  11   0      175.78      222.99     43.04 o 
  10  11   0       95.70      108.94     15.19 o 
   0  12   0       30.10       17.59      9.01 o 
   1  12   0       89.28       97.40     11.36 o 
   2  12   0       94.41      118.88     18.54 o 
   3  12   0        0.17        1.56      7.94 o 
   4  12   0      371.71      392.52     29.27 o 
   5  12   0       16.62       14.84      8.09 o 
   6  12   0       23.92       31.83     11.91 o 
   7  12   0        1.28        3.14      6.81 o 
   1  13   0       27.55       43.05     12.22 o 
   2  13   0       16.20       11.82      9.95 o 
   3  13   0        3.28       15.36      9.96 o 
 -18   1   1        6.79        1.60      6.22 o 
 -17   1   1        2.71        3.50      5.53 o 
 -16   1   1       32.27       29.64      3.57 o 
 -15   1   1       33.31       39.33      5.70 o 
 -14   1   1       14.74       13.90      2.52 o 
 -13   1   1      245.85      233.58      5.40 o 
 -12   1   1      228.04      229.63      5.37 o 
 -11   1   1       17.77       14.90      1.81 o 
 -10   1   1      474.54      501.01      7.19 o 
  -9   1   1      444.12      428.90      5.05 o 
  -8   1   1      705.77      825.46      7.74 o 
  -7   1   1       46.25       48.43      1.92 o 
  -6   1   1       77.92      108.35      2.19 o 
  -5   1   1      655.97      634.07      4.86 o 
  -4   1   1     4225.56     4460.85     21.13 o 
  -3   1   1     1776.19     1701.99      8.73 o 
  -2   1   1     1555.89     1667.15      9.71 o 
  -1   1   1       58.33       48.30      1.08 o 
   0   1   1     3118.75     3258.67     16.78 o 
   1   1   1     2120.77     2143.74     12.64 o 
   2   1   1     3080.66     3220.85     18.92 o 
   3   1   1       51.32       46.61      1.24 o 
   4   1   1      569.22      568.13      4.33 o 
   5   1   1      658.96      763.27      7.33 o 
   6   1   1     2265.13     2462.67     14.10 o 
   7   1   1       58.01       76.04      2.54 o 
   8   1   1       31.74       21.90      1.82 o 
   9   1   1       61.09       82.77      3.45 o 
  10   1   1       67.40       58.93      3.60 o 
  11   1   1        2.63       -0.51      1.39 o 
  12   1   1       11.80        9.51      2.22 o 
  13   1   1       59.56       50.34      4.95 o 
  14   1   1        0.17        2.47      2.40 o 
  15   1   1      116.20      120.91      7.44 o 
  16   1   1       63.30       60.02      8.00 o 
  17   1   1        0.30       -3.64      3.49 o 
  18   1   1      152.67      167.41     11.39 o 
 -18   2   1       41.92       37.65      9.15 o 
 -17   2   1      232.87      242.57     11.91 o 
 -16   2   1        0.18       -3.97      4.05 o 
 -15   2   1      364.11      369.82     10.39 o 
 -14   2   1      754.48      744.12     14.43 o 
 -13   2   1     1092.56     1099.95     16.73 o 
 -12   2   1     1365.34     1356.11     16.42 o 
 -11   2   1      106.75      101.03      3.82 o 
 -10   2   1      742.01      712.31      7.50 o 
  -9   2   1       92.71       99.83      2.53 o 
  -8   2   1      273.02      277.77      4.10 o 
  -7   2   1       31.37       31.70      1.56 o 
  -6   2   1      348.05      388.66      4.64 o 
  -5   2   1      343.89      368.47      3.35 o 
  -4   2   1     2563.72     2545.64     20.56 o 
  -3   2   1     2499.35     2631.99     13.71 o 
  -2   2   1      115.68      122.09      1.94 o 
  -1   2   1      608.39      617.16      5.15 o 
   0   2   1        3.38        1.62      0.64 o 
   1   2   1    12865.65    13246.50     64.85 o 
   2   2   1     4036.95     4086.04     29.12 o 
   3   2   1      470.10      483.09      4.66 o 
   4   2   1      502.52      545.84      4.07 o 
   5   2   1      297.16      322.10      3.06 o 
   6   2   1      182.79      175.05      2.50 o 
   7   2   1     2197.71     2291.51     16.04 o 
   8   2   1       21.62       15.42      1.37 o 
   9   2   1      151.07      140.91      3.48 o 
  10   2   1       39.98       51.45      2.92 o 
  11   2   1      322.46      319.36      8.09 o 
  12   2   1      276.54      257.54      8.65 o 
  13   2   1        0.29       -1.32      2.28 o 
  14   2   1       49.51       47.04      5.68 o 
  15   2   1       20.39       12.21      6.25 o 
  16   2   1        0.45        0.76      3.31 o 
  17   2   1      119.83      144.32     10.44 o 
 -18   3   1       87.35       86.25      8.81 o 
 -17   3   1      137.58      149.92     11.10 o 
 -16   3   1       39.00       37.71      6.12 o 
 -15   3   1      117.15      103.84      8.86 o 
 -14   3   1      272.37      255.85     12.73 o 
 -13   3   1       39.97       38.90      4.66 o 
 -12   3   1     2498.70     2519.38     25.70 o 
 -11   3   1      142.20      131.53      5.31 o 
 -10   3   1      189.99      187.97      4.62 o 
  -9   3   1       23.37       28.71      1.78 o 
  -8   3   1      368.36      402.59      5.14 o 
  -7   3   1      418.26      347.68      3.71 o 
  -6   3   1     2910.87     2916.66     15.40 o 
  -5   3   1      878.21     1065.37      7.36 o 
  -4   3   1      167.07      165.31      2.95 o 
  -3   3   1       19.09       15.63      0.95 o 
  -2   3   1      619.44      627.46      5.54 o 
  -1   3   1      218.77      209.38      3.75 o 
   0   3   1     1788.10     1961.54     11.55 o 
   1   3   1      148.89      138.94      2.25 o 
   2   3   1       10.14       18.36      0.90 o 
   3   3   1      399.00      381.74      5.05 o 
   4   3   1      476.74      499.95      6.43 o 
   5   3   1     1298.53     1263.65      9.96 o 
   6   3   1       20.71       10.70      0.90 o 
   7   3   1      278.23      288.94      3.89 o 
   8   3   1      624.81      611.17      7.78 o 
   9   3   1      504.15      484.23      8.11 o 
  10   3   1      176.55      170.66      6.81 o 
  11   3   1      157.35      152.58      7.06 o 
  12   3   1       29.52       32.24      4.25 o 
  13   3   1      860.63      840.90     22.14 o 
  14   3   1      138.69      148.31      9.19 o 
  15   3   1      404.02      396.16     13.83 o 
  16   3   1       56.66       44.84      7.73 o 
  17   3   1      233.60      274.53     13.13 o 
 -17   4   1       43.48       48.47      7.21 o 
 -16   4   1      260.77      273.52     15.34 o 
 -15   4   1      138.99      133.45     11.65 o 
 -14   4   1        8.93        5.24      4.05 o 
 -13   4   1       16.59       33.40      6.19 o 
 -12   4   1     1182.81     1147.02     19.34 o 
 -11   4   1      518.42      484.87      9.62 o 
 -10   4   1      105.95      108.99      5.01 o 
  -9   4   1       22.75       18.96      2.44 o 
  -8   4   1      428.84      429.86      4.75 o 
  -7   4   1     3983.04     4137.12     27.23 o 
  -6   4   1      193.32      228.01      4.34 o 
  -5   4   1     1388.26     1415.90     12.77 o 
  -4   4   1      890.49      849.74      9.03 o 
  -3   4   1      462.55      397.03      3.92 o 
  -2   4   1     1707.90     1671.66     11.21 o 
  -1   4   1        1.05        3.92      0.76 o 
   0   4   1       59.60       51.07      1.74 o 
   1   4   1     2365.81     2435.64     15.76 o 
   2   4   1     1646.85     1676.66     11.12 o 
   3   4   1      209.08      150.16      3.25 o 
   4   4   1      715.94      898.34     11.51 o 
   5   4   1       68.42       77.66      3.59 o 
   6   4   1      518.69      571.74      9.27 o 
   7   4   1     2390.14     2321.13     20.85 o 
   8   4   1     1089.97     1039.31     10.84 o 
   9   4   1       60.15       64.12      4.58 o 
  10   4   1      295.00      298.14      9.28 o 
  11   4   1       81.71       82.25      6.05 o 
  12   4   1      764.91      739.83     17.47 o 
  13   4   1     1299.68     1371.44     25.56 o 
  14   4   1      137.26      139.21      9.71 o 
  15   4   1      103.55       94.82     10.17 o 
  16   4   1        8.97        4.00      6.24 o 
  17   4   1        0.15       -5.99      4.37 o 
 -17   5   1      326.15      351.28     22.39 o 
 -16   5   1       67.44       76.16     13.19 o 
 -15   5   1      158.42      168.78     16.91 o 
 -14   5   1       93.47       84.91     12.18 o 
 -13   5   1      305.57      301.65     27.20 o 
 -12   5   1       82.76       96.75     11.85 o 
 -11   5   1      756.66      733.74     18.03 o 
 -10   5   1      156.36      149.05      4.17 o 
  -9   5   1      473.35      451.06      7.16 o 
  -8   5   1      208.10      214.58      4.87 o 
  -7   5   1     2201.47     2187.65     20.44 o 
  -6   5   1     1850.29     1854.97     15.46 o 
  -5   5   1      173.33      162.03      4.00 o 
  -4   5   1       32.82       41.70      2.45 o 
  -3   5   1      320.90      324.79      4.36 o 
  -2   5   1      117.98      108.46      2.91 o 
  -1   5   1     1896.87     1830.45     13.36 o 
   0   5   1       53.19       44.01      1.91 o 
   1   5   1     3589.02     3703.29     22.02 o 
   2   5   1      425.83      445.72      4.91 o 
   3   5   1      792.07      799.38      7.72 o 
   4   5   1     2197.68     2141.23     23.61 o 
   5   5   1      434.40      400.52      8.77 o 
   6   5   1      804.37      834.84     13.57 o 
   7   5   1      159.94      155.37      5.57 o 
   8   5   1      388.50      384.95      8.30 o 
   9   5   1      444.78      431.63      7.43 o 
  10   5   1      320.82      311.40      9.74 o 
  11   5   1       55.22       46.84      5.98 o 
  12   5   1     1593.40     1565.19     27.25 o 
  13   5   1      400.65      373.20     13.45 o 
  14   5   1      566.02      604.51     20.80 o 
  15   5   1      164.08      169.19     14.74 o 
  16   5   1      133.64      139.67     19.57 o 
 -16   6   1        2.30       -2.72      6.32 o 
 -15   6   1      184.32      202.08     19.13 o 
 -14   6   1      448.64      450.58     23.12 o 
 -13   6   1      381.08      414.72     21.55 o 
 -12   6   1      123.84      115.51     13.33 o 
 -11   6   1      210.85      204.16     15.49 o 
 -10   6   1      346.98      325.84     11.02 o 
  -9   6   1      768.53      728.55     12.28 o 
  -8   6   1      562.17      542.85     10.36 o 
  -7   6   1        3.04        5.17      1.76 o 
  -6   6   1        0.20        0.29      1.27 o 
  -5   6   1      216.87      212.87      4.97 o 
  -4   6   1     1135.40     1094.89     12.14 o 
  -3   6   1     2091.32     2115.07     15.64 o 
  -2   6   1       34.74       33.82      1.98 o 
  -1   6   1        2.36        1.47      0.81 o 
   0   6   1     2495.13     2647.29     17.65 o 
   1   6   1       12.38        2.42      1.20 o 
   2   6   1      931.36      893.70      9.58 o 
   3   6   1      224.61      211.10      4.36 o 
   4   6   1        0.23        1.09      1.62 o 
   5   6   1      344.21      372.12      9.07 o 
   6   6   1     1238.69     1226.66     17.90 o 
   7   6   1      217.13      213.40      8.81 o 
   8   6   1     1305.88     1279.22     18.77 o 
   9   6   1      173.52      163.45     11.14 o 
  10   6   1      312.80      299.09      8.79 o 
  11   6   1      180.17      168.02      9.28 o 
  12   6   1      631.73      640.54     25.00 o 
  13   6   1       10.64       11.69      4.88 o 
  14   6   1        0.07        6.50      6.17 o 
  15   6   1        7.28        8.85      7.03 o 
  16   6   1       17.09        7.49     15.62 o 
 -15   7   1        0.18       -2.35      5.53 o 
 -14   7   1       55.16       62.31     11.26 o 
 -13   7   1       22.51       18.33      8.01 o 
 -12   7   1       15.00       10.80      6.33 o 
 -11   7   1       60.24       60.56     10.04 o 
 -10   7   1       78.40       99.28     16.10 o 
  -9   7   1      154.87      124.78     10.26 o 
  -8   7   1      103.54      103.56      5.49 o 
  -7   7   1      882.84      810.29     13.51 o 
  -6   7   1       87.27       92.50      4.98 o 
  -5   7   1       41.64       45.56      5.29 o 
  -4   7   1        3.51        6.17      1.61 o 
  -3   7   1        3.24        4.98      1.37 o 
  -2   7   1       49.94       44.95      2.49 o 
  -1   7   1        9.84        8.95      1.43 o 
   0   7   1      245.32      249.21      5.13 o 
   1   7   1      260.46      250.06      5.05 o 
   2   7   1      667.35      681.38      9.17 o 
   3   7   1       62.61       66.40      4.85 o 
   4   7   1      158.59      136.14      6.22 o 
   5   7   1       12.87       12.57      2.64 o 
   6   7   1        2.28       10.22      2.71 o 
   7   7   1        0.28        0.86      1.58 o 
   8   7   1       82.22       68.70      5.22 o 
   9   7   1       89.98       97.37      9.32 o 
  10   7   1       14.60       16.22      4.69 o 
  11   7   1      313.42      333.36     19.04 o 
  12   7   1        6.22       11.04      6.52 o 
  13   7   1        7.93        2.53      5.56 o 
  14   7   1      113.76      133.05     16.36 o 
  15   7   1        3.49       -2.60      5.79 o 
 -14   8   1      104.56      114.55     15.18 o 
 -13   8   1       59.60       17.62     29.28 o 
 -12   8   1       92.04       74.45     11.88 o 
 -11   8   1      126.66       95.70     12.47 o 
 -10   8   1        8.16       14.54      6.04 o 
  -9   8   1       12.71       10.19      5.38 o 
  -8   8   1       75.98       74.89     13.39 o 
  -7   8   1       98.75      106.40      7.66 o 
  -6   8   1      448.90      458.57     11.20 o 
  -5   8   1       50.59       47.80      4.42 o 
  -4   8   1        1.55        3.66      2.11 o 
  -3   8   1     3260.76     3125.27     33.93 o 
  -2   8   1     1150.60     1139.83     14.69 o 
  -1   8   1     2105.70     2091.41     19.62 o 
   0   8   1      410.70      379.73      7.28 o 
   1   8   1       40.62       42.25      3.97 o 
   2   8   1        0.01       -1.18      1.78 o 
   3   8   1       60.23       58.56      4.87 o 
   4   8   1        4.89        5.18      3.08 o 
   5   8   1       18.51       14.37      3.12 o 
   6   8   1        0.46       -1.29      2.54 o 
   7   8   1      105.30      110.87      8.11 o 
   8   8   1      269.45      225.65     13.51 o 
   9   8   1       78.93       83.36      8.49 o 
  10   8   1      158.38      134.32     26.67 o 
  11   8   1       98.17       97.44     12.96 o 
  12   8   1      134.48      134.16     21.64 o 
  13   8   1       74.58       78.39     12.74 o 
  14   8   1        0.23        3.52      5.85 o 
 -13   9   1        5.39       11.02     10.15 o 
 -12   9   1       57.85       47.94     21.97 o 
 -11   9   1       34.86       32.88      8.75 o 
 -10   9   1       28.56       33.22     12.23 o 
  -9   9   1        4.29        1.89      6.40 o 
  -8   9   1       60.66       67.82     16.27 o 
  -7   9   1       64.08       53.52      9.62 o 
  -6   9   1       15.10       18.00      4.99 o 
  -5   9   1       43.62       39.47      4.38 o 
  -4   9   1       22.51       17.27      3.11 o 
  -3   9   1       34.30       30.47      3.91 o 
  -2   9   1      124.23      125.79      6.73 o 
  -1   9   1      197.66      193.46      6.69 o 
   0   9   1      278.81      295.42      8.26 o 
   1   9   1      384.24      369.89     11.37 o 
   2   9   1      102.64      100.01      6.39 o 
   3   9   1      103.43      102.15      6.61 o 
   4   9   1      211.74      194.20      7.72 o 
   5   9   1      118.69      117.89      8.45 o 
   6   9   1       45.33       35.80      5.27 o 
   7   9   1      191.26      174.29     10.96 o 
   8   9   1       11.79        8.58      5.81 o 
   9   9   1       54.67       57.80     10.54 o 
  10   9   1        7.02        4.67      4.80 o 
  11   9   1       50.97       51.29     10.13 o 
  12   9   1        3.41       17.97      6.44 o 
  13   9   1        2.97        3.04      9.06 o 
 -12  10   1       25.51       27.16      9.44 o 
 -11  10   1      170.76      186.87     30.26 o 
 -10  10   1       81.84       92.29     13.41 o 
  -9  10   1       89.67       95.27     13.51 o 
  -8  10   1      254.51      248.47     45.75 o 
  -7  10   1       44.85       41.02      9.19 o 
  -6  10   1      690.50      679.68     26.19 o 
  -5  10   1      534.61      525.41     17.98 o 
  -4  10   1       74.70       77.26     10.41 o 
  -3  10   1       62.16       62.89      5.93 o 
  -2  10   1       10.65       10.62      3.31 o 
  -1  10   1       12.00       14.03      4.45 o 
   0  10   1       77.57       78.30      7.57 o 
   1  10   1      306.93      304.30     10.89 o 
   2  10   1       75.63       80.53      8.10 o 
   3  10   1       16.36       14.88      4.51 o 
   4  10   1      102.80      118.76      8.67 o 
   5  10   1       25.83       17.87      5.32 o 
   6  10   1      293.02      317.26     13.78 o 
   7  10   1        0.31        1.22      4.99 o 
   8  10   1       14.61       29.67      8.25 o 
   9  10   1      178.12      220.64     19.71 o 
  10  10   1        8.10       -8.71     11.68 o 
  11  10   1       10.01        0.58      7.03 o 
 -10  11   1       15.92       25.24      8.31 o 
  -9  11   1       25.57       15.21     11.51 o 
  -8  11   1       51.80       85.17     12.79 o 
  -7  11   1       28.04       24.49      8.35 o 
  -6  11   1      131.18      140.52     15.35 o 
  -5  11   1      719.13      724.45     27.69 o 
  -4  11   1      138.87      171.32     14.31 o 
  -3  11   1        1.50        4.74     10.46 o 
  -2  11   1      103.91      119.09     12.01 o 
  -1  11   1      391.09      398.87     18.15 o 
   0  11   1      124.53      140.41     13.19 o 
   1  11   1       15.03        5.09      4.42 o 
   2  11   1       12.73       26.84      5.99 o 
   3  11   1        0.44        8.59      3.99 o 
   4  11   1      146.09      162.88     12.17 o 
   5  11   1      505.46      563.41     24.55 o 
   6  11   1       52.81       41.64      9.88 o 
   7  11   1       49.68       44.62     10.57 o 
   8  11   1        0.37       -0.30     12.15 o 
   9  11   1      305.48      343.46     39.38 o 
  10  11   1      408.24      380.34     26.92 o 
  -7  12   1        8.54        6.23      6.05 o 
  -6  12   1       39.83       56.22      9.94 o 
  -5  12   1      108.98      110.68     30.85 o 
  -4  12   1      181.35      200.07     25.37 o 
  -3  12   1       12.56       27.41     10.84 o 
  -2  12   1       89.96       93.56     16.88 o 
  -1  12   1       56.68       58.15     13.30 o 
   0  12   1       67.04       77.17     10.90 o 
   1  12   1        5.49        9.91      5.59 o 
   2  12   1      203.62      185.14     16.01 o 
   3  12   1      137.74      155.67     21.84 o 
   4  12   1        0.28        3.83      5.44 o 
   5  12   1        1.17        8.37      5.02 o 
   6  12   1      167.97      133.33     15.55 o 
   7  12   1        6.31        2.33      6.84 o 
  -3  13   1        3.56       17.29     10.20 o 
  -2  13   1      108.02      158.04     22.13 o 
  -1  13   1      286.33      297.60     25.57 o 
   0  13   1       79.32       99.14     17.95 o 
   2  13   1        0.92        4.54      8.53 o 
   3  13   1      320.90      364.87     28.73 o 
 -16   0   2      234.38      281.08     12.34 o 
 -15   0   2        3.45        9.25      3.60 o 
 -14   0   2      356.60      382.53      9.61 o 
 -13   0   2      963.88      957.50     14.00 o 
 -12   0   2      515.15      475.30      9.17 o 
 -11   0   2       42.47       30.68      2.87 o 
 -10   0   2      222.81      244.59      5.95 o 
  -9   0   2        4.11        3.11      1.49 o 
  -8   0   2     2273.43     2124.81     17.29 o 
  -7   0   2       52.98       32.95      1.70 o 
  -6   0   2     3633.27     3905.67     27.80 o 
  -5   0   2     5092.07     5355.48     35.85 o 
  -4   0   2     5769.61     5942.36     35.73 o 
  -3   0   2    41697.44    42712.47    360.94 o 
  -2   0   2     2935.43     2729.16     21.89 o 
  -1   0   2     3604.53     3693.54     43.13 o 
   0   0   2     5642.81     5787.53     39.23 o 
   1   0   2     8846.38     9074.59     87.45 o 
   2   0   2     7053.46     7442.91     59.42 o 
   3   0   2     1208.25     1243.38     12.31 o 
   4   0   2     2263.20     2195.62     18.97 o 
   5   0   2     6099.72     6256.70     61.17 o 
   6   0   2     3929.98     4138.11     36.52 o 
   7   0   2     6424.95     6926.55     57.61 o 
   8   0   2     3300.73     3389.41     42.65 o 
   9   0   2      763.54      701.63     18.01 o 
  10   0   2        0.19       -2.39      2.22 o 
  11   0   2        8.19        6.72      3.04 o 
  12   0   2      215.84      191.19      9.47 o 
  13   0   2        8.85        8.16      3.58 o 
  14   0   2      972.42      987.46     41.74 o 
  15   0   2      229.48      222.36     14.93 o 
  16   0   2       11.83       20.64      7.16 o 
  17   0   2      106.47      106.16     13.14 o 
 -18   1   2        3.07        0.44      8.38 o 
 -17   1   2       10.39        8.56      4.52 o 
 -16   1   2       73.66       67.50      6.20 o 
 -15   1   2        3.19        1.22      2.05 o 
 -14   1   2       90.47       80.59      3.86 o 
 -13   1   2     1095.22     1112.79     11.67 o 
 -12   1   2        0.17        2.12      1.28 o 
 -11   1   2       25.72       27.28      2.02 o 
 -10   1   2     1112.54     1109.25     10.36 o 
  -9   1   2     1030.82      934.27      7.21 o 
  -8   1   2       57.27       64.82      1.71 o 
  -7   1   2      184.08      208.75      2.75 o 
  -6   1   2        0.58        1.50      0.50 o 
  -5   1   2      428.84      423.88      3.91 o 
  -4   1   2      131.97      145.38      1.81 o 
  -3   1   2     1270.87     1330.02      8.35 o 
  -2   1   2     5756.39     6010.15     29.28 o 
  -1   1   2     5403.47     5362.76     27.30 o 
   0   1   2      814.53      806.68      5.48 o 
   1   1   2    27604.08    27801.64    177.95 o 
   2   1   2      742.18      733.88      5.23 o 
   3   1   2      820.81      815.98      6.50 o 
   4   1   2      115.85      120.11      2.49 o 
   5   1   2      180.78      170.57      3.29 o 
   6   1   2       19.88        5.64      1.09 o 
   7   1   2     1158.82     1138.97     10.58 o 
   8   1   2      210.05      185.46      4.05 o 
   9   1   2      509.54      468.91      7.91 o 
  10   1   2       98.92       82.14      4.22 o 
  11   1   2       63.70       70.39      4.62 o 
  12   1   2      293.72      281.68      8.81 o 
  13   1   2      300.89      298.87      9.80 o 
  14   1   2      388.15      370.90     11.23 o 
  15   1   2        2.63        8.44      3.94 o 
  16   1   2      345.03      339.51     15.33 o 
  17   1   2       34.97       36.11      6.18 o 
 -18   2   2       22.17       15.01      8.84 o 
 -17   2   2      175.65      183.43      9.98 o 
 -16   2   2      380.67      386.95     13.82 o 
 -15   2   2       68.90       63.39      6.84 o 
 -14   2   2      261.16      273.08      8.57 o 
 -13   2   2      443.77      411.10      8.58 o 
 -12   2   2      574.56      581.75      8.73 o 
 -11   2   2        1.74        4.95      1.34 o 
 -10   2   2      395.10      352.03      4.87 o 
  -9   2   2      175.02      166.91      3.18 o 
  -8   2   2       57.52       54.41      2.03 o 
  -7   2   2       14.00        3.41      0.75 o 
  -6   2   2     9683.28    10209.44     46.30 o 
  -5   2   2       18.45       33.67      1.15 o 
  -4   2   2       10.28       17.00      0.99 o 
  -3   2   2     3251.51     3121.61     17.67 o 
  -2   2   2     8395.10     8656.36     46.38 o 
  -1   2   2      831.06      869.15      6.05 o 
   0   2   2     4292.04     4556.58     23.05 o 
   1   2   2     8798.45     9439.27     45.49 o 
   2   2   2        0.46        2.12      0.58 o 
   3   2   2      637.97      642.34      5.78 o 
   4   2   2      920.18      907.15      7.13 o 
   5   2   2       88.02       74.86      1.73 o 
   6   2   2       67.97       98.85      2.21 o 
   7   2   2       59.82       48.77      2.16 o 
   8   2   2      399.68      415.45      5.71 o 
   9   2   2       31.62       32.38      2.17 o 
  10   2   2       22.17       13.65      2.48 o 
  11   2   2       47.74       29.48      3.71 o 
  12   2   2       56.64       49.95      5.00 o 
  13   2   2        0.01        4.53      2.47 o 
  14   2   2        1.12       -0.94      2.71 o 
  15   2   2       85.13       95.34      8.29 o 
  16   2   2       53.22       43.47      7.33 o 
  17   2   2       12.82       13.97      5.61 o 
 -18   3   2      152.61      138.76     10.95 o 
 -17   3   2       12.18       15.51      5.01 o 
 -16   3   2      180.18      189.14     13.60 o 
 -15   3   2       59.74       66.08      6.94 o 
 -14   3   2       88.73       94.02      7.88 o 
 -13   3   2       74.53       97.51      5.68 o 
 -12   3   2       77.09       80.58      4.80 o 
 -11   3   2      141.04      140.88      4.80 o 
 -10   3   2       79.75       87.11      3.15 o 
  -9   3   2      993.32     1043.76      9.07 o 
  -8   3   2       10.11       12.38      1.14 o 
  -7   3   2      141.04      153.46      2.42 o 
  -6   3   2       38.27       44.52      1.50 o 
  -5   3   2      362.28      369.15      3.84 o 
  -4   3   2       34.61       36.92      1.36 o 
  -3   3   2     1646.54     1722.21     11.72 o 
  -2   3   2       33.66       39.93      1.51 o 
  -1   3   2     2620.17     2730.17     16.89 o 
   0   3   2    13156.47    13614.09     71.80 o 
   1   3   2       63.75       72.60      1.84 o 
   2   3   2       68.91      102.40      1.85 o 
   3   3   2      862.35      926.33      7.86 o 
   4   3   2       38.37       39.53      1.56 o 
   5   3   2       52.50       50.20      2.06 o 
   6   3   2      134.08      158.30      2.90 o 
   7   3   2       30.49       37.94      1.50 o 
   8   3   2      635.57      607.61      7.36 o 
   9   3   2     1542.59     1520.42     18.33 o 
  10   3   2      102.21      101.12      6.32 o 
  11   3   2     2393.44     2322.58     29.66 o 
  12   3   2        3.00        0.99      2.52 o 
  13   3   2      450.55      444.91     13.82 o 
  14   3   2      104.95       92.95      7.94 o 
  15   3   2       85.64       93.59      8.33 o 
  16   3   2       60.03       66.58      7.61 o 
  17   3   2        0.18        9.11      5.85 o 
 -17   4   2       63.45       87.90     10.52 o 
 -16   4   2        8.15        8.15      6.03 o 
 -15   4   2       37.20       45.93      8.17 o 
 -14   4   2        5.69        7.28      6.16 o 
 -13   4   2        6.68       10.47      4.18 o 
 -12   4   2      179.52      172.16      7.84 o 
 -11   4   2       13.31       12.72      2.42 o 
 -10   4   2       23.33       24.55      2.99 o 
  -9   4   2       32.49       31.94      2.77 o 
  -8   4   2        3.27        1.94      0.85 o 
  -7   4   2      437.00      490.53      4.73 o 
  -6   4   2      466.02      539.44      5.14 o 
  -5   4   2      476.89      517.10      4.97 o 
  -4   4   2      267.37      249.06      3.54 o 
  -3   4   2       20.82       29.33      1.88 o 
  -2   4   2      192.66      190.11      3.24 o 
  -1   4   2      463.98      491.04      5.46 o 
   0   4   2     1442.71     1610.60     11.25 o 
   1   4   2      531.97      635.88      6.04 o 
   2   4   2      204.51      217.41      3.38 o 
   3   4   2     1355.63     1539.49     11.59 o 
   4   4   2      101.87       97.02      3.04 o 
   5   4   2      650.52      641.75     18.24 o 
   6   4   2      130.61      144.83      3.50 o 
   7   4   2        4.15        6.31      1.36 o 
   8   4   2       49.65       54.17      3.63 o 
   9   4   2      391.29      375.42      5.89 o 
  10   4   2     1528.45     1497.52     24.48 o 
  11   4   2      572.87      561.35     13.29 o 
  12   4   2        8.96        4.15      3.29 o 
  13   4   2      336.81      352.10     12.71 o 
  14   4   2       27.35       30.58      5.40 o 
  15   4   2       13.57        7.63      4.28 o 
  16   4   2       21.97       21.96      6.29 o 
  17   4   2      168.31      170.97     14.64 o 
 -17   5   2        2.00        6.67     13.01 o 
 -16   5   2      124.92      152.79     13.67 o 
 -15   5   2      110.05      128.42     21.78 o 
 -14   5   2        9.37        3.91      5.75 o 
 -13   5   2      248.44      242.15     15.97 o 
 -12   5   2       22.95       12.80      4.41 o 
 -11   5   2       90.36       97.00      6.63 o 
 -10   5   2      253.91      238.69      4.88 o 
  -9   5   2       44.72       35.77      2.58 o 
  -8   5   2      304.21      319.58      5.98 o 
  -7   5   2      105.24      108.76      3.44 o 
  -6   5   2      168.50      179.52      4.06 o 
  -5   5   2      381.12      388.96      6.46 o 
  -4   5   2       11.16        3.58      0.77 o 
  -3   5   2      184.23      164.95      3.11 o 
  -2   5   2      105.57      116.80      2.65 o 
  -1   5   2      152.30      158.84      3.11 o 
   0   5   2      324.41      371.16      4.75 o 
   1   5   2      359.80      396.99      4.71 o 
   2   5   2       98.57      116.36      2.60 o 
   3   5   2       85.98      105.53      3.45 o 
   4   5   2      274.94      304.08      6.90 o 
   5   5   2      339.89      293.46      8.28 o 
   6   5   2       53.18       41.61      3.37 o 
   7   5   2      347.55      359.03      8.10 o 
   8   5   2      296.44      293.07      7.91 o 
   9   5   2       62.45       49.38      4.35 o 
  10   5   2      257.82      243.72      5.97 o 
  11   5   2      896.05      880.15     28.54 o 
  12   5   2      334.62      322.38     11.86 o 
  13   5   2        5.25        7.73      3.44 o 
  14   5   2        1.28        1.13      3.63 o 
  15   5   2       82.93       96.72     10.73 o 
  16   5   2       20.34        6.35      5.05 o 
 -16   6   2        1.43        8.23      4.99 o 
 -15   6   2      108.22      107.40     23.35 o 
 -14   6   2        2.99       12.12      7.00 o 
 -13   6   2       71.35       51.83     10.03 o 
 -12   6   2        0.07       -1.78      4.99 o 
 -11   6   2      100.39       99.05     14.01 o 
 -10   6   2       40.69       35.25      3.77 o 
  -9   6   2        0.22        0.03      1.40 o 
  -8   6   2      316.09      309.44     10.96 o 
  -7   6   2       17.41       14.61      2.50 o 
  -6   6   2      284.92      278.93      6.20 o 
  -5   6   2      323.27      307.96      6.06 o 
  -4   6   2       58.40       74.79      2.37 o 
  -3   6   2      290.58      293.70      4.39 o 
  -2   6   2       63.75       65.37      2.58 o 
  -1   6   2      187.99      167.41      3.49 o 
   0   6   2       13.84       11.61      1.43 o 
   1   6   2      382.66      393.70      5.76 o 
   2   6   2       63.46       63.42      2.67 o 
   3   6   2       47.10       54.24      2.00 o 
   4   6   2        4.25       10.03      2.43 o 
   5   6   2     1009.90     1008.65     15.94 o 
   6   6   2      108.92      107.84      5.57 o 
   7   6   2     1472.18     1430.13     18.61 o 
   8   6   2      399.84      401.92      9.85 o 
   9   6   2      271.31      255.22      7.43 o 
  10   6   2      169.98      166.18      8.95 o 
  11   6   2      154.26      158.60      9.37 o 
  12   6   2        9.79       11.68      4.62 o 
  13   6   2      231.58      232.31     11.18 o 
  14   6   2      127.99      151.74     13.26 o 
  15   6   2       40.14       36.88      7.50 o 
 -15   7   2       32.55       40.47      9.81 o 
 -14   7   2      117.80      117.44     14.85 o 
 -13   7   2        7.12        3.17      9.35 o 
 -12   7   2      410.19      259.37     24.64 o 
 -11   7   2      561.70      525.78     42.70 o 
 -10   7   2      143.75      130.20     13.36 o 
  -9   7   2       34.57       45.66      5.55 o 
  -8   7   2      362.69      356.67     10.14 o 
  -7   7   2      113.94      103.92      6.49 o 
  -6   7   2       61.55       65.35      4.45 o 
  -5   7   2      496.50      481.39      9.74 o 
  -4   7   2       97.52       95.11      4.12 o 
  -3   7   2      350.91      337.46      6.02 o 
  -2   7   2      931.99      892.37      9.00 o 
  -1   7   2       66.69       71.86      3.11 o 
   0   7   2     3101.16     3069.66     22.87 o 
   1   7   2       10.09        3.67      1.16 o 
   2   7   2      414.31      405.84      6.56 o 
   3   7   2       10.40       12.08      3.75 o 
   4   7   2      142.03      123.59      7.15 o 
   5   7   2        1.50       -0.42      2.17 o 
   6   7   2      126.19      144.45      6.80 o 
   7   7   2       26.31       18.72      3.00 o 
   8   7   2     1263.95     1214.65     23.03 o 
   9   7   2        8.32        5.63      3.33 o 
  10   7   2      159.32      169.05     12.56 o 
  11   7   2       67.17       74.27      8.48 o 
  12   7   2      172.49      196.85     18.04 o 
  13   7   2        1.56       -2.64      4.94 o 
  14   7   2       85.09      101.49     15.66 o 
  15   7   2       19.08       26.00      7.89 o 
 -15   8   2       33.11       35.08      9.28 o 
 -14   8   2       31.33        6.91      8.05 o 
 -13   8   2      319.29      341.46     26.44 o 
 -12   8   2       33.89       45.70      9.87 o 
 -11   8   2      533.53      507.77     23.68 o 
 -10   8   2       54.60       38.25      9.02 o 
  -9   8   2        9.36        6.49      5.60 o 
  -8   8   2      627.95      664.75     25.08 o 
  -7   8   2     1212.49     1191.14     20.16 o 
  -6   8   2      116.46      118.71      7.25 o 
  -5   8   2     1632.18     1598.34     20.45 o 
  -4   8   2      608.16      583.37     11.22 o 
  -3   8   2     2378.03     2305.01     22.96 o 
  -2   8   2      210.83      209.17      5.76 o 
  -1   8   2      326.66      338.01      6.45 o 
   0   8   2        4.25        3.24      1.41 o 
   1   8   2       96.22       92.24      5.79 o 
   2   8   2      869.47      776.25     14.32 o 
   3   8   2      166.74      168.35      6.93 o 
   4   8   2      221.83      258.60      8.49 o 
   5   8   2       69.51       61.89      5.22 o 
   6   8   2      531.06      508.90     12.37 o 
   7   8   2      883.80      836.15     21.65 o 
   8   8   2       68.25       60.62      9.70 o 
   9   8   2      239.24      236.59     12.41 o 
  10   8   2       57.63       77.45      8.53 o 
  11   8   2       23.87       49.09     14.08 o 
  12   8   2       11.87        8.60      6.56 o 
  13   8   2       56.36       59.53     10.73 o 
  14   8   2       96.59      104.31     14.44 o 
 -13   9   2       14.79       33.84      8.74 o 
 -12   9   2        0.04        1.08      5.57 o 
 -11   9   2       72.60       69.58     12.06 o 
 -10   9   2      267.59      265.28     17.70 o 
  -9   9   2      397.80      344.59     19.48 o 
  -8   9   2      241.04      225.62     15.68 o 
  -7   9   2        1.00        4.65      7.00 o 
  -6   9   2       46.45       48.43      6.09 o 
  -5   9   2        7.09        6.94      2.77 o 
  -4   9   2     1059.90     1043.68     18.41 o 
  -3   9   2        0.09        0.98      2.28 o 
  -2   9   2       16.81       21.74      3.35 o 
  -1   9   2       26.43       19.07      3.01 o 
   0   9   2       98.12       99.55      6.32 o 
   1   9   2      536.11      512.16     11.95 o 
   2   9   2      743.40      694.63     14.25 o 
   3   9   2       58.57       69.17      6.13 o 
   4   9   2      273.63      268.91      9.14 o 
   5   9   2       45.98       45.05      5.73 o 
   6   9   2      703.27      659.32     19.63 o 
   7   9   2      319.54      302.69     13.48 o 
   8   9   2       78.09      101.76      9.77 o 
   9   9   2        8.11       22.38      7.32 o 
  10   9   2        2.29       -1.38      7.15 o 
  11   9   2      137.60      164.99     17.35 o 
  12   9   2      306.04      342.38     20.98 o 
 -12  10   2        0.78        5.68     11.79 o 
 -11  10   2      108.51      109.44     25.63 o 
 -10  10   2        1.01       -1.54      8.15 o 
  -9  10   2        5.38        7.87     11.17 o 
  -8  10   2       49.61       75.88     11.31 o 
  -7  10   2      207.56      197.37     23.36 o 
  -6  10   2        0.16        1.92      5.46 o 
  -5  10   2      241.10      229.07     16.73 o 
  -4  10   2        0.52        1.83      4.86 o 
  -3  10   2        2.14        4.47      2.73 o 
  -2  10   2      120.17      138.25      7.89 o 
  -1  10   2      585.36      565.88     17.17 o 
   0  10   2       43.34       36.90      5.96 o 
   1  10   2      129.80      145.68     10.96 o 
   2  10   2        0.06       -1.93      3.25 o 
   3  10   2      305.46      313.06     18.87 o 
   4  10   2      337.63      320.19     11.71 o 
   5  10   2      597.72      581.62     23.99 o 
   6  10   2        1.07        3.74      3.95 o 
   7  10   2       71.39       83.88     11.12 o 
   8  10   2      162.73      158.19     16.15 o 
   9  10   2      116.74       96.99     20.53 o 
  10  10   2       14.56       10.49      7.47 o 
  11  10   2       28.01       27.47      8.82 o 
 -10  11   2      108.74      147.70     17.70 o 
  -9  11   2      109.40      127.74     23.14 o 
  -8  11   2       72.68       66.29     13.24 o 
  -7  11   2      301.02      286.18     18.74 o 
  -6  11   2       69.48       64.63     10.81 o 
  -5  11   2        8.91       13.26      8.45 o 
  -4  11   2      215.08      241.02     18.11 o 
  -3  11   2      130.00      114.29     18.14 o 
  -2  11   2      164.37      174.90     21.80 o 
  -1  11   2        7.06        0.87      6.03 o 
   0  11   2      429.00      429.75     18.96 o 
   1  11   2      135.98      157.84     11.38 o 
   2  11   2      448.81      466.86     16.62 o 
   3  11   2       29.94       34.84      6.40 o 
   4  11   2        9.10       11.31      5.76 o 
   5  11   2      344.63      352.23     15.55 o 
   6  11   2      431.37      419.49     21.94 o 
   7  11   2      116.01      122.25     14.82 o 
   8  11   2        5.44       13.49      7.22 o 
   9  11   2       68.71       51.99     14.79 o 
  -8  12   2      196.07      253.77     19.75 o 
  -7  12   2       41.63       63.27     21.29 o 
  -6  12   2       56.46       61.79     11.03 o 
  -5  12   2       36.99       65.88     15.65 o 
  -4  12   2        0.52        1.18      7.34 o 
  -3  12   2        2.23       14.80      9.08 o 
  -2  12   2      182.12      170.25     22.56 o 
  -1  12   2      207.88      167.07     21.80 o 
   0  12   2       15.58       21.79      8.98 o 
   1  12   2      378.67      404.94     19.47 o 
   2  12   2        4.91        8.70      5.63 o 
   3  12   2       67.45       74.42      8.79 o 
   4  12   2        3.48       13.90      5.42 o 
   5  12   2      488.89      538.20     24.96 o 
   6  12   2      469.01      457.16     23.99 o 
   7  12   2      117.74      119.28     15.76 o 
  -3  13   2        0.00        9.68      9.15 o 
  -2  13   2      110.80      113.55     19.01 o 
  -1  13   2        1.13        8.77      7.93 o 
   0  13   2       66.61      100.07     18.13 o 
   1  13   2       53.66       64.73     14.85 o 
   2  13   2        0.06       10.36      8.66 o 
 -18   1   3      100.71      135.14     20.07 o 
 -17   1   3        7.22       10.66      4.89 o 
 -16   1   3      103.86      119.95      7.98 o 
 -15   1   3        0.11        5.99      2.39 o 
 -14   1   3       12.68       15.99      2.04 o 
 -13   1   3       52.40       45.69      2.72 o 
 -12   1   3     2951.19     2937.23     20.14 o 
 -11   1   3      746.74      718.58      8.06 o 
 -10   1   3        5.81        3.17      0.86 o 
  -9   1   3      467.17      463.96      4.70 o 
  -8   1   3        1.07        2.09      0.75 o 
  -7   1   3        9.73        5.35      0.73 o 
  -6   1   3      159.41      195.83      2.45 o 
  -5   1   3     1242.36     1383.20      8.03 o 
  -4   1   3     1047.79     1049.25      7.94 o 
  -3   1   3    10260.84    10716.06     59.97 o 
  -2   1   3      939.88      867.89      6.03 o 
  -1   1   3     6373.47     6750.47     33.17 o 
   0   1   3       81.26       75.15      1.86 o 
   1   1   3    13416.36    13804.63     72.54 o 
   2   1   3        0.47       -0.01      0.50 o 
   3   1   3     2223.19     2247.79     13.75 o 
   4   1   3      103.57      123.57      2.35 o 
   5   1   3      979.64      975.38      8.99 o 
   6   1   3       41.38       72.39      2.51 o 
   7   1   3      419.83      455.46      6.88 o 
   8   1   3      353.31      360.76      6.57 o 
   9   1   3      193.00      187.15      4.98 o 
  10   1   3       13.77       15.83      3.17 o 
  11   1   3      366.18      351.00      9.58 o 
  12   1   3      137.98      120.81     10.62 o 
  13   1   3       14.52       15.00      3.66 o 
  14   1   3       10.27        7.07      4.08 o 
  15   1   3        0.64        0.74      3.66 o 
  16   1   3      119.85      104.12     10.47 o 
  17   1   3       59.02       48.29      6.97 o 
 -18   2   3       56.70       75.82      9.45 o 
 -17   2   3      135.06      144.43      9.30 o 
 -16   2   3       27.58       25.15      4.67 o 
 -15   2   3       44.86       38.80      4.78 o 
 -14   2   3      468.52      459.10     10.33 o 
 -13   2   3      306.78      291.91      7.34 o 
 -12   2   3      434.33      459.64      7.14 o 
 -11   2   3      832.13      829.57      9.00 o 
 -10   2   3      117.22      109.94      3.39 o 
  -9   2   3      265.48      247.44      3.95 o 
  -8   2   3        7.11        9.45      1.06 o 
  -7   2   3      639.97      644.98      5.34 o 
  -6   2   3     1065.20     1075.84      7.98 o 
  -5   2   3       25.82       40.66      1.33 o 
  -4   2   3      422.17      410.40      4.40 o 
  -3   2   3      389.85      365.25      3.77 o 
  -2   2   3      152.74      153.29      2.46 o 
  -1   2   3     5558.75     5836.90     26.23 o 
   0   2   3     4619.02     4862.71     23.92 o 
   1   2   3    15193.82    15733.41     78.25 o 
   2   2   3       70.56       73.80      1.77 o 
   3   2   3      161.18      166.88      2.75 o 
   4   2   3     1441.25     1462.02     10.36 o 
   5   2   3      953.62      939.48      9.18 o 
   6   2   3       43.34       29.39      1.85 o 
   7   2   3      576.64      593.40      6.26 o 
   8   2   3      234.63      257.50      5.23 o 
   9   2   3      555.60      592.56     10.28 o 
  10   2   3        0.03        0.39      1.91 o 
  11   2   3       15.50       10.85      3.37 o 
  12   2   3      352.27      338.92     10.33 o 
  13   2   3       12.96        5.75      3.02 o 
  14   2   3       18.06       14.64      3.92 o 
  15   2   3        5.76       -0.82      3.34 o 
  16   2   3      324.39      364.42     16.30 o 
  17   2   3        4.00        1.38      4.41 o 
 -18   3   3       86.18       77.31     11.33 o 
 -17   3   3      563.14      559.75     20.74 o 
 -16   3   3        1.29        4.83      4.43 o 
 -15   3   3       14.65       14.31      5.56 o 
 -14   3   3        1.29        0.83      3.15 o 
 -13   3   3      170.98      157.94      7.39 o 
 -12   3   3      957.55      913.41     15.60 o 
 -11   3   3      365.72      368.50      7.51 o 
 -10   3   3       14.83        7.23      1.45 o 
  -9   3   3       37.76       30.37      1.81 o 
  -8   3   3      166.91      134.38      2.49 o 
  -7   3   3     1296.05     1291.70      9.74 o 
  -6   3   3     3658.54     3907.68     30.20 o 
  -5   3   3        0.65        5.12      0.77 o 
  -4   3   3      196.00      199.19      2.85 o 
  -3   3   3     2606.50     2627.05     16.03 o 
  -2   3   3     3297.42     3272.66     18.39 o 
  -1   3   3     2432.04     2462.54     14.55 o 
   0   3   3     1937.77     1983.31     12.64 o 
   1   3   3     2371.19     2540.07     14.96 o 
   2   3   3     5048.04     5220.62     27.99 o 
   3   3   3     2683.97     2678.38     17.49 o 
   4   3   3       73.59       62.59      2.69 o 
   5   3   3      113.83      109.74      3.03 o 
   6   3   3       60.62       48.42      2.42 o 
   7   3   3        1.10        1.85      1.24 o 
   8   3   3      457.31      450.21     10.68 o 
   9   3   3      648.54      649.28     11.42 o 
  10   3   3      404.75      388.12     10.61 o 
  11   3   3       33.07       21.80      3.49 o 
  12   3   3      252.60      248.77     10.27 o 
  13   3   3      126.34      118.63      8.81 o 
  14   3   3       84.50      105.01      8.80 o 
  15   3   3       62.68       55.52      6.91 o 
  16   3   3        0.19       -2.90      3.74 o 
  17   3   3       30.02       31.54      9.00 o 
 -18   4   3       39.65       33.69      8.13 o 
 -17   4   3       15.06       10.45      5.95 o 
 -16   4   3      354.88      395.37     17.27 o 
 -15   4   3      482.95      475.69     24.11 o 
 -14   4   3        4.01        5.45      3.17 o 
 -13   4   3       32.71       39.59      5.30 o 
 -12   4   3        0.40        3.14      2.08 o 
 -11   4   3      356.53      349.22     10.24 o 
 -10   4   3     1278.49     1267.39     17.44 o 
  -9   4   3       33.42       34.76      1.93 o 
  -8   4   3       25.52       16.25      1.36 o 
  -7   4   3       21.18       21.88      1.48 o 
  -6   4   3        4.17       13.53      1.13 o 
  -5   4   3     3887.40     4019.03     23.74 o 
  -4   4   3      268.00      253.47      3.81 o 
  -3   4   3        7.45        7.65      1.26 o 
  -2   4   3      407.89      450.13      5.31 o 
  -1   4   3      464.02      530.45      6.24 o 
   0   4   3      281.08      197.45      3.15 o 
   1   4   3      806.70      949.65      7.32 o 
   2   4   3     6241.49     6711.43     34.85 o 
   3   4   3      439.72      476.19      5.94 o 
   4   4   3      302.60      321.10      5.42 o 
   5   4   3      219.99      216.01      4.17 o 
   6   4   3      623.17      609.95      7.65 o 
   7   4   3     1485.08     1390.41     14.79 o 
   8   4   3      122.77      116.37      6.16 o 
   9   4   3      976.33      966.28     13.55 o 
  10   4   3      339.14      333.82     10.13 o 
  11   4   3      133.46      119.59      8.48 o 
  12   4   3        8.05        3.54      3.47 o 
  13   4   3      742.13      738.80     18.77 o 
  14   4   3       10.80       10.11      3.95 o 
  15   4   3      131.44      140.33     10.45 o 
  16   4   3        2.24       -4.13      5.18 o 
 -17   5   3      273.73      270.08     15.35 o 
 -16   5   3      189.67      175.47     14.24 o 
 -15   5   3      342.94      391.34     17.29 o 
 -14   5   3      201.05      193.61     14.08 o 
 -13   5   3      280.62      261.19     11.03 o 
 -12   5   3       72.96       71.03      7.85 o 
 -11   5   3      412.15      362.93     10.78 o 
 -10   5   3      405.65      396.79      7.18 o 
  -9   5   3      142.39      154.18      4.76 o 
  -8   5   3        0.73       -0.18      0.99 o 
  -7   5   3      238.57      202.36      3.78 o 
  -6   5   3     1713.45     1714.13     12.14 o 
  -5   5   3      177.21      174.60      3.35 o 
  -4   5   3      266.97      257.10      4.17 o 
  -3   5   3      858.20      815.09      8.10 o 
  -2   5   3     1576.27     1612.64     12.72 o 
  -1   5   3      803.17      732.70      7.34 o 
   0   5   3      101.98      102.78      2.65 o 
   1   5   3      253.96      259.07      3.98 o 
   2   5   3      144.84      126.47      2.89 o 
   3   5   3      275.19      300.80      5.09 o 
   4   5   3      457.91      422.48      5.99 o 
   5   5   3      617.99      578.61      7.01 o 
   6   5   3      173.37      175.80      6.13 o 
   7   5   3      117.57      120.05      5.15 o 
   8   5   3     1230.59     1191.77     18.69 o 
   9   5   3     1870.17     1854.80     21.90 o 
  10   5   3      256.74      251.16      6.94 o 
  11   5   3        2.06       -2.85      3.22 o 
  12   5   3      188.31      201.33     10.50 o 
  13   5   3      195.91      200.42     10.83 o 
  14   5   3      343.77      380.45     14.37 o 
  15   5   3      121.15      143.20     10.72 o 
  16   5   3        0.00       -0.07      4.97 o 
 -16   6   3       98.91      100.57     12.99 o 
 -15   6   3       31.57       37.97      7.26 o 
 -14   6   3        3.64        6.69      3.83 o 
 -13   6   3       53.62       34.95     12.52 o 
 -12   6   3        7.51        0.92      3.76 o 
 -11   6   3       92.18       85.55      5.43 o 
 -10   6   3        7.80        9.40      2.24 o 
  -9   6   3      809.78      794.22     13.46 o 
  -8   6   3      457.77      415.30     10.48 o 
  -7   6   3       34.62       37.36      3.40 o 
  -6   6   3     1808.58     1760.14     18.12 o 
  -5   6   3      608.54      588.15      7.59 o 
  -4   6   3      759.09      742.72      7.47 o 
  -3   6   3       28.76       27.83      1.80 o 
  -2   6   3      730.73      700.68      7.53 o 
  -1   6   3      932.85      921.30      9.23 o 
   0   6   3      435.96      418.06      6.22 o 
   1   6   3      152.50      145.59      3.35 o 
   2   6   3       86.34       73.63      2.43 o 
   3   6   3       41.96       27.07      1.89 o 
   4   6   3      353.33      361.53      9.15 o 
   5   6   3      268.54      283.61      8.28 o 
   6   6   3      212.24      212.61      7.14 o 
   7   6   3        1.03        0.67      1.58 o 
   8   6   3        0.12        3.10      1.93 o 
   9   6   3       12.70       15.05      2.83 o 
  10   6   3        2.47        2.16      2.70 o 
  11   6   3      142.48      131.08     11.21 o 
  12   6   3      146.09      157.60      9.92 o 
  13   6   3      106.56      110.04      9.23 o 
  14   6   3       31.36       26.46      5.46 o 
  15   6   3       53.66       39.37      7.94 o 
 -16   7   3       26.41       24.89      6.56 o 
 -15   7   3      297.16      285.41     18.51 o 
 -14   7   3        0.78        9.79      4.22 o 
 -13   7   3      158.49      157.07     22.55 o 
 -12   7   3      567.25      515.11     32.40 o 
 -11   7   3       73.68       85.78     11.59 o 
 -10   7   3        1.32        0.88      4.51 o 
  -9   7   3       47.32       37.48      5.30 o 
  -8   7   3       61.37       56.87      4.87 o 
  -7   7   3     1361.64     1357.27     20.94 o 
  -6   7   3       32.31       32.96      3.90 o 
  -5   7   3      552.36      540.83     10.87 o 
  -4   7   3      346.58      316.89      6.63 o 
  -3   7   3        6.57        8.84      1.82 o 
  -2   7   3     3273.46     3184.61     22.49 o 
  -1   7   3     1794.26     1674.33     16.25 o 
   0   7   3      265.33      282.14      5.46 o 
   1   7   3       57.09       66.93      3.42 o 
   2   7   3        6.35        9.40      1.80 o 
   3   7   3      470.74      445.08     10.50 o 
   4   7   3      307.06      277.17      8.48 o 
   5   7   3       85.86       90.72      6.59 o 
   6   7   3      967.34      976.37     17.05 o 
   7   7   3      474.89      502.76     12.72 o 
   8   7   3       15.50       12.91      5.43 o 
   9   7   3      140.21      150.29     13.42 o 
  10   7   3      310.88      325.90     14.26 o 
  11   7   3        5.34        8.79      3.63 o 
  12   7   3       36.77       49.36      6.52 o 
  13   7   3      771.31      874.57     48.73 o 
  14   7   3        0.76        4.90      6.25 o 
 -15   8   3        1.42        5.57      4.18 o 
 -14   8   3        0.00        6.33      5.46 o 
 -13   8   3        1.24        9.72      5.28 o 
 -12   8   3       47.19       46.02      9.38 o 
 -11   8   3       57.13       67.04     16.46 o 
 -10   8   3      119.31      138.49     14.91 o 
  -9   8   3       13.40       10.59      7.38 o 
  -8   8   3        5.71       -2.11      4.42 o 
  -7   8   3      227.63      237.20     10.40 o 
  -6   8   3     2719.65     2616.86     32.35 o 
  -5   8   3      891.56      912.66     16.72 o 
  -4   8   3      769.22      759.81     13.11 o 
  -3   8   3       36.77       41.10      3.31 o 
  -2   8   3      462.10      456.19      8.27 o 
  -1   8   3       57.12       57.10      3.52 o 
   0   8   3       20.43       17.66      2.17 o 
   1   8   3       13.42        7.74      2.53 o 
   2   8   3      459.30      397.85     10.32 o 
   3   8   3      442.22      406.11     10.64 o 
   4   8   3      457.21      393.22     10.56 o 
   5   8   3      404.56      321.34      9.79 o 
   6   8   3       61.73       62.15      6.29 o 
   7   8   3       46.49       29.78      5.67 o 
   8   8   3      157.92      152.78     10.54 o 
   9   8   3        0.03       -2.70      3.90 o 
  10   8   3       73.11       87.71      9.53 o 
  11   8   3       17.92       21.23      5.61 o 
  12   8   3       84.47       81.35     12.98 o 
  13   8   3       19.15       21.34      7.78 o 
 -13   9   3      103.27      112.23     23.75 o 
 -12   9   3        7.19       14.05      7.61 o 
 -11   9   3      110.79      109.16     17.81 o 
 -10   9   3       23.59       25.24     15.47 o 
  -9   9   3       12.41       18.11      7.48 o 
  -8   9   3       13.29        9.58      6.34 o 
  -7   9   3      227.49      251.42     31.90 o 
  -6   9   3      101.04       98.57      7.97 o 
  -5   9   3        0.96       -0.27      1.80 o 
  -4   9   3      830.94      835.77     16.43 o 
  -3   9   3       54.90       58.05      5.10 o 
  -2   9   3      164.86      175.00      7.78 o 
  -1   9   3        0.47        0.99      1.90 o 
   0   9   3       15.89       17.27      3.26 o 
   1   9   3        1.59        0.24      2.38 o 
   2   9   3       13.75        6.85      2.73 o 
   3   9   3        0.19        2.42      2.25 o 
   4   9   3       24.22       20.14      3.43 o 
   5   9   3      212.01      198.07      9.45 o 
   6   9   3        1.96        0.33      5.93 o 
   7   9   3       36.63       24.59      8.01 o 
   8   9   3      137.09      132.03     11.36 o 
   9   9   3        0.01        8.09      5.56 o 
  10   9   3        4.37        5.76      5.16 o 
  11   9   3      114.16      120.83     15.31 o 
  12   9   3       15.82        6.33      7.20 o 
 -12  10   3      158.55      150.59     17.50 o 
 -11  10   3       32.48       33.90     10.20 o 
 -10  10   3       34.06       39.41     10.00 o 
  -9  10   3       26.00       15.97      7.71 o 
  -8  10   3       95.46       88.84     12.60 o 
  -7  10   3       35.23       35.73      8.51 o 
  -6  10   3      388.52      332.40     18.65 o 
  -5  10   3      784.84      748.02     25.24 o 
  -4  10   3      786.89      766.96     42.71 o 
  -3  10   3       17.45       22.64      5.31 o 
  -2  10   3       12.35       10.80      4.27 o 
  -1  10   3        0.21        0.31      3.19 o 
   0  10   3      133.64      149.13      9.85 o 
   1  10   3       42.42       37.46      5.15 o 
   2  10   3       62.66       60.67      8.44 o 
   3  10   3        8.41        6.09      3.85 o 
   4  10   3       29.11       28.39      5.80 o 
   5  10   3       11.15        6.79      3.73 o 
   6  10   3      130.84      139.88     13.73 o 
   7  10   3      104.17      125.83     11.47 o 
   8  10   3       14.39       18.33      5.64 o 
   9  10   3       48.53       63.07     12.48 o 
  10  10   3        1.93       -1.53      6.29 o 
  11  10   3      193.46      223.12     20.72 o 
 -10  11   3        0.01        4.03     11.19 o 
  -9  11   3        0.19        0.12      6.27 o 
  -8  11   3      153.71      168.69     17.57 o 
  -7  11   3      292.50      294.67     18.94 o 
  -6  11   3      146.76      149.20     17.46 o 
  -5  11   3        0.29       -0.64      5.93 o 
  -4  11   3        9.13       -1.39      7.09 o 
  -3  11   3       12.20        2.66      6.29 o 
  -2  11   3        0.67        6.91      6.73 o 
  -1  11   3      121.13      125.09     18.49 o 
   0  11   3       44.39       50.81     12.42 o 
   1  11   3        6.68       19.80      4.08 o 
   2  11   3       98.02      125.62     10.44 o 
   3  11   3       31.68       26.20      6.00 o 
   4  11   3       52.29       45.84      7.55 o 
   5  11   3        7.12        1.23      4.53 o 
   6  11   3        0.04        4.11      4.52 o 
   7  11   3      233.23      252.05     17.83 o 
   8  11   3      115.88      114.46     27.45 o 
   9  11   3        1.19       -0.31      7.26 o 
  -7  12   3      122.64      100.35     13.82 o 
  -6  12   3       15.57       12.93      9.79 o 
  -5  12   3      237.38      235.47     23.71 o 
  -4  12   3       38.02       54.97     14.81 o 
  -3  12   3      229.83      280.49     25.11 o 
  -2  12   3       55.32       44.73     13.02 o 
  -1  12   3       39.29       36.24     11.79 o 
   0  12   3      276.88      257.01     22.99 o 
   1  12   3      148.55      148.03     21.13 o 
   2  12   3      164.15      214.53     21.42 o 
   3  12   3        5.21        7.96      4.84 o 
   4  12   3       54.41       63.76      8.29 o 
   5  12   3      103.85      110.38     11.32 o 
   6  12   3       84.63       68.67     12.54 o 
  -2  13   3      134.63      124.41     20.79 o 
  -1  13   3       72.73       81.78     16.27 o 
   0  13   3        7.56       17.92      9.37 o 
   1  13   3       43.76       32.61     11.79 o 
 -18   0   4      346.11      399.58     28.31 o 
 -17   0   4        2.62       -4.24      4.32 o 
 -16   0   4        2.86        7.68      3.72 o 
 -15   0   4      228.28      233.07     11.81 o 
 -14   0   4      320.95      346.26      8.45 o 
 -13   0   4      174.62      172.80      5.85 o 
 -12   0   4     3409.03     3376.59     30.40 o 
 -11   0   4     3122.20     3142.56     28.13 o 
 -10   0   4        0.36        3.78      1.10 o 
  -9   0   4     4700.98     4769.73     35.61 o 
  -8   0   4     1088.30     1050.39     11.39 o 
  -7   0   4     3916.21     4476.91     30.10 o 
  -6   0   4      415.63      383.49      5.23 o 
  -5   0   4      240.12      238.03      3.93 o 
  -4   0   4     3083.81     3224.01     23.33 o 
  -3   0   4     2618.58     2583.84     22.90 o 
  -2   0   4     1406.74     1550.88     12.78 o 
  -1   0   4     2746.98     2846.93     22.18 o 
   0   0   4      592.47      645.35      6.93 o 
   1   0   4       45.10       42.80      1.96 o 
   2   0   4     5572.68     5786.83     42.05 o 
   3   0   4     1611.21     1586.56     14.97 o 
   4   0   4     3591.23     4106.02     31.98 o 
   5   0   4      193.21      194.00      5.00 o 
   6   0   4       17.91       16.78      2.11 o 
   7   0   4      709.79      779.90     16.05 o 
   8   0   4     1315.74     1318.80     23.13 o 
   9   0   4      134.49      129.03      7.31 o 
  10   0   4        8.19        3.79      3.59 o 
  11   0   4      318.70      295.00     11.56 o 
  12   0   4       84.56       62.24      8.50 o 
  13   0   4       20.08       18.17      7.97 o 
  14   0   4       75.98       54.15     12.76 o 
  15   0   4      336.19      303.02     24.89 o 
  16   0   4        0.38        3.07      5.70 o 
  17   0   4       15.43        4.01      6.33 o 
 -18   1   4       25.44       23.78     23.48 o 
 -17   1   4       32.19       37.70      5.64 o 
 -16   1   4      510.14      525.09     13.96 o 
 -15   1   4      817.38      880.83     12.97 o 
 -14   1   4       31.11       25.25      2.66 o 
 -13   1   4        4.78        6.19      1.52 o 
 -12   1   4      250.43      240.96      4.61 o 
 -11   1   4      835.97      828.82      8.73 o 
 -10   1   4      484.77      491.65      5.34 o 
  -9   1   4      320.03      308.18      4.23 o 
  -8   1   4        0.67        2.85      0.80 o 
  -7   1   4      213.11      243.01      3.01 o 
  -6   1   4      245.86      196.37      2.73 o 
  -5   1   4    13088.41    13544.19     60.34 o 
  -4   1   4     1952.46     1945.47     13.12 o 
  -3   1   4        0.84        1.39      0.57 o 
  -2   1   4     4931.65     5063.18     26.27 o 
  -1   1   4      266.80      271.73      3.04 o 
   0   1   4      543.93      503.72      4.26 o 
   1   1   4     5354.98     5591.96     29.96 o 
   2   1   4      247.16      225.25      3.14 o 
   3   1   4      641.93      727.12      6.29 o 
   4   1   4      621.23      582.39      6.09 o 
   5   1   4     2714.17     2785.68     19.56 o 
   6   1   4     1528.77     1537.05     13.90 o 
   7   1   4     1290.14     1265.47     13.26 o 
   8   1   4       93.13       94.04      4.48 o 
   9   1   4      427.00      447.95      9.11 o 
  10   1   4     1522.92     1431.96     18.42 o 
  11   1   4      218.63      209.69      8.77 o 
  12   1   4        6.24        4.84      2.98 o 
  13   1   4       11.93        9.20      3.19 o 
  14   1   4        0.84        0.35      4.09 o 
  15   1   4       40.97       67.64      8.89 o 
  16   1   4      341.86      354.94     27.01 o 
  17   1   4        4.58        3.25      4.17 o 
 -18   2   4      116.64      148.47     18.83 o 
 -17   2   4      299.31      322.78     18.65 o 
 -16   2   4        0.71        7.73      3.54 o 
 -15   2   4       55.36       47.11      6.98 o 
 -14   2   4        7.64        8.45      2.15 o 
 -13   2   4      193.46      187.47      6.61 o 
 -12   2   4       61.49       69.51      3.94 o 
 -11   2   4     1269.13     1321.57     12.46 o 
 -10   2   4       19.58       22.36      1.75 o 
  -9   2   4      802.77      820.86      8.73 o 
  -8   2   4     1439.90     1317.83      8.71 o 
  -7   2   4      354.89      370.32      4.11 o 
  -6   2   4       55.67       57.73      1.54 o 
  -5   2   4        3.23        9.50      0.94 o 
  -4   2   4      765.76      765.37      6.59 o 
  -3   2   4      174.84      170.70      2.83 o 
  -2   2   4      299.27      313.52      3.68 o 
  -1   2   4     3137.54     3277.12     22.39 o 
   0   2   4      673.93      732.32      6.17 o 
   1   2   4      839.58      817.60      6.68 o 
   2   2   4     2219.71     2206.03     13.63 o 
   3   2   4      686.03      592.47      5.89 o 
   4   2   4      815.10      835.25      8.72 o 
   5   2   4      308.95      358.67      5.45 o 
   6   2   4       23.35       25.92      1.89 o 
   7   2   4      385.66      393.69      6.19 o 
   8   2   4       21.88       17.40      2.75 o 
   9   2   4      389.80      366.77      9.34 o 
  10   2   4      170.31      153.49      6.53 o 
  11   2   4       63.29       62.65      6.00 o 
  12   2   4       74.59       91.38      6.79 o 
  13   2   4       84.60       86.37      7.74 o 
  14   2   4      155.44      163.87     10.73 o 
  15   2   4        9.96       10.22      5.21 o 
  16   2   4        0.33       -7.44      3.72 o 
 -18   3   4      261.63      296.48     13.53 o 
 -17   3   4      237.36      230.29     14.34 o 
 -16   3   4       57.05       56.16      6.98 o 
 -15   3   4       47.93       49.45      6.18 o 
 -14   3   4        2.87        6.65      3.54 o 
 -13   3   4       94.34       89.83      5.99 o 
 -12   3   4      337.55      321.97      8.53 o 
 -11   3   4       39.32       37.83      3.58 o 
 -10   3   4       14.50       12.63      2.11 o 
  -9   3   4      862.73      853.62      8.86 o 
  -8   3   4       34.80       26.41      1.42 o 
  -7   3   4       23.44       25.51      1.54 o 
  -6   3   4      423.14      412.64      4.94 o 
  -5   3   4     1669.06     1722.74     11.98 o 
  -4   3   4      595.91      602.98      5.80 o 
  -3   3   4      640.50      613.16      5.78 o 
  -2   3   4      842.27      824.70      6.92 o 
  -1   3   4       22.12       21.74      1.14 o 
   0   3   4     3449.18     3776.27     23.06 o 
   1   3   4      233.44      236.21      3.40 o 
   2   3   4     1283.79     1509.48     10.95 o 
   3   3   4        3.43        5.42      0.90 o 
   4   3   4        5.36        4.35      0.91 o 
   5   3   4      174.91      161.93      3.97 o 
   6   3   4     2415.99     2316.20     19.26 o 
   7   3   4      773.40      764.57     10.13 o 
   8   3   4      188.11      170.55      4.77 o 
   9   3   4      232.75      225.37      5.70 o 
  10   3   4      140.84      126.78      7.42 o 
  11   3   4      430.17      427.43     11.83 o 
  12   3   4        2.89        1.90      2.71 o 
  13   3   4        9.26        7.29      3.62 o 
  14   3   4        8.68        7.66      3.75 o 
  15   3   4       54.55       48.49      6.72 o 
  16   3   4      198.89      186.88     18.61 o 
 -18   4   4       40.69       30.36      7.43 o 
 -17   4   4       11.35        2.32      8.52 o 
 -16   4   4       25.19       17.84      9.01 o 
 -15   4   4       41.10       42.87      6.10 o 
 -14   4   4       72.14       65.25      6.90 o 
 -13   4   4       45.60       47.44      6.01 o 
 -12   4   4      293.32      249.80      8.34 o 
 -11   4   4       57.06       52.50      4.07 o 
 -10   4   4       11.54       12.49      2.30 o 
  -9   4   4        0.22        0.32      0.86 o 
  -8   4   4       96.53      103.50      2.91 o 
  -7   4   4      152.88      156.09      3.05 o 
  -6   4   4       25.86       31.48      1.62 o 
  -5   4   4      669.33      674.82      6.43 o 
  -4   4   4      290.01      299.75      4.01 o 
  -3   4   4       93.94      103.43      2.39 o 
  -2   4   4      157.98      175.81      3.11 o 
  -1   4   4      350.25      396.53      4.78 o 
   0   4   4     3331.25     3654.12     20.25 o 
   1   4   4     3096.15     3357.01     19.79 o 
   2   4   4      484.18      564.28      6.27 o 
   3   4   4      540.98      571.19      7.43 o 
   4   4   4      109.08      105.57      3.22 o 
   5   4   4      226.72      226.23      4.67 o 
   6   4   4       92.34       88.80      3.51 o 
   7   4   4      208.69      194.76      5.14 o 
   8   4   4     1912.47     1887.62     21.55 o 
   9   4   4       50.38       41.33      3.39 o 
  10   4   4      963.62      969.20     18.14 o 
  11   4   4      311.18      289.30     11.12 o 
  12   4   4        1.88        1.13      2.65 o 
  13   4   4       13.76       10.44      3.82 o 
  14   4   4      144.74      138.10     10.28 o 
  15   4   4       46.56       55.79      7.49 o 
  16   4   4        9.76        4.16      4.24 o 
 -17   5   4       11.25        1.81      9.42 o 
 -16   5   4      174.19      197.16     15.16 o 
 -15   5   4       43.25       48.88      7.94 o 
 -14   5   4        0.00       -3.84      3.22 o 
 -13   5   4       31.13       25.29      4.68 o 
 -12   5   4        2.19        4.57      3.05 o 
 -11   5   4      281.73      266.34      8.65 o 
 -10   5   4       66.49       63.95      3.94 o 
  -9   5   4      161.09      146.02      5.03 o 
  -8   5   4        0.22       -0.44      1.26 o 
  -7   5   4      146.40      132.45      3.73 o 
  -6   5   4      420.67      440.76      6.11 o 
  -5   5   4      655.88      713.17      7.85 o 
  -4   5   4      151.92      166.55      3.60 o 
  -3   5   4      861.19      922.90      8.65 o 
  -2   5   4      133.37      155.22      3.34 o 
  -1   5   4      102.15      135.67      3.31 o 
   0   5   4      173.53      164.03      3.40 o 
   1   5   4      578.68      640.41      6.85 o 
   2   5   4       17.23       39.47      2.14 o 
   3   5   4      688.47      754.37      9.13 o 
   4   5   4       86.83       90.49      3.23 o 
   5   5   4        8.38        8.29      1.43 o 
   6   5   4      204.10      209.23      6.45 o 
   7   5   4     1855.81     1808.45     21.46 o 
   8   5   4       15.66       11.33      2.64 o 
   9   5   4       74.20       75.74      4.45 o 
  10   5   4       22.47       18.78      2.60 o 
  11   5   4       25.31       15.52      4.06 o 
  12   5   4      177.24      148.12     10.14 o 
  13   5   4      144.93      129.94      9.92 o 
  14   5   4      214.10      206.64     11.92 o 
  15   5   4       57.60       57.30      8.02 o 
 -16   6   4       71.72       67.93      9.69 o 
 -15   6   4        8.30        3.76      7.02 o 
 -14   6   4        2.72       11.72      4.31 o 
 -13   6   4      172.92      165.96     10.92 o 
 -12   6   4        0.16        2.87      2.67 o 
 -11   6   4      280.51      245.31     16.91 o 
 -10   6   4      117.17      100.31      5.29 o 
  -9   6   4       79.03       77.11      4.93 o 
  -8   6   4      218.77      223.07      7.13 o 
  -7   6   4       13.85        8.50      2.07 o 
  -6   6   4      121.17      124.05      6.46 o 
  -5   6   4        5.54        7.18      1.63 o 
  -4   6   4       79.07       79.11      3.20 o 
  -3   6   4      120.91      113.59      3.49 o 
  -2   6   4       47.47       46.67      2.39 o 
  -1   6   4      136.56      125.80      3.49 o 
   0   6   4      150.30      155.15      3.71 o 
   1   6   4      174.51      184.07      3.94 o 
   2   6   4      132.73      118.28      4.05 o 
   3   6   4       15.49       19.10      2.32 o 
   4   6   4      130.55      122.37      5.49 o 
   5   6   4        0.51        1.34      1.78 o 
   6   6   4       11.23        8.34      2.28 o 
   7   6   4        9.72        5.72      2.30 o 
   8   6   4       30.38       34.73      3.83 o 
   9   6   4      510.78      501.62     14.55 o 
  10   6   4       20.28       17.37      4.23 o 
  11   6   4      287.26      293.81     11.87 o 
  12   6   4      257.76      283.29     12.19 o 
  13   6   4       57.74       63.76      7.38 o 
  14   6   4      351.82      317.23     13.60 o 
  15   6   4      154.90      162.71     14.72 o 
 -16   7   4      115.81      111.35     11.83 o 
 -15   7   4        6.65       10.98      6.77 o 
 -14   7   4        0.52        5.80      5.55 o 
 -13   7   4        0.39        1.10      3.28 o 
 -12   7   4        0.63        2.96      3.75 o 
 -11   7   4       13.23       21.17      7.06 o 
 -10   7   4      755.19      708.83     26.20 o 
  -9   7   4       13.03       14.37      6.28 o 
  -8   7   4      136.16      126.14      6.89 o 
  -7   7   4       32.87       32.37      3.93 o 
  -6   7   4      982.66      952.66     19.79 o 
  -5   7   4     1835.33     1818.60     24.07 o 
  -4   7   4      297.31      275.22      8.42 o 
  -3   7   4      649.32      624.97      9.15 o 
  -2   7   4        1.74        0.34      1.75 o 
  -1   7   4      239.36      227.63      5.14 o 
   0   7   4      465.87      458.17      7.15 o 
   1   7   4      158.28      167.67      5.10 o 
   2   7   4       33.65       37.10      4.48 o 
   3   7   4       56.23       66.21      5.10 o 
   4   7   4       11.73       12.27      2.99 o 
   5   7   4     1047.98      968.34     16.96 o 
   6   7   4       45.83       51.23      4.59 o 
   7   7   4        5.16        6.67      3.25 o 
   8   7   4        7.91        4.29      3.37 o 
   9   7   4       46.93       44.95      5.86 o 
  10   7   4       16.27       17.04      4.06 o 
  11   7   4      656.99      680.70     27.69 o 
  12   7   4       10.51       17.69      6.27 o 
  13   7   4        1.73        3.23      3.61 o 
  14   7   4       84.46       73.07     10.04 o 
 -15   8   4        2.06        0.93      6.07 o 
 -14   8   4       53.60       39.13     12.23 o 
 -13   8   4      209.64      208.34     15.55 o 
 -12   8   4        5.85        8.05      8.52 o 
 -11   8   4       43.57       46.58      9.70 o 
 -10   8   4       21.24       10.01      7.68 o 
  -9   8   4       44.65       46.11     11.56 o 
  -8   8   4      444.46      463.32     21.20 o 
  -7   8   4      434.00      424.93     13.65 o 
  -6   8   4       94.55       95.10      6.47 o 
  -5   8   4      393.84      366.12      9.23 o 
  -4   8   4      345.91      332.62      8.75 o 
  -3   8   4      947.03      943.87     16.19 o 
  -2   8   4     1016.18      998.13     16.17 o 
  -1   8   4       41.29       40.66      2.92 o 
   0   8   4      101.97      104.88      5.22 o 
   1   8   4      201.29      220.74      7.67 o 
   2   8   4      923.31      832.52     15.55 o 
   3   8   4      687.94      659.21     13.91 o 
   4   8   4       60.07       39.56      4.38 o 
   5   8   4       10.75        4.74      2.47 o 
   6   8   4       34.82       36.34      5.99 o 
   7   8   4      130.99      143.51     11.34 o 
   8   8   4      237.02      232.62     19.36 o 
   9   8   4      105.00      111.95     10.50 o 
  10   8   4       15.49       30.00      7.59 o 
  11   8   4      237.40      237.84     13.99 o 
  12   8   4        1.42        1.72      4.89 o 
  13   8   4      233.34      252.86     41.10 o 
 -13   9   4      209.19      191.31     15.64 o 
 -12   9   4      104.16      121.30     22.95 o 
 -11   9   4      290.88      276.55     18.68 o 
 -10   9   4      140.68      144.35     15.94 o 
  -9   9   4        0.70        0.36      5.22 o 
  -8   9   4       19.25        8.90      5.71 o 
  -7   9   4       25.83       19.99      7.09 o 
  -6   9   4      327.17      310.85     20.49 o 
  -5   9   4        2.79        0.59      2.39 o 
  -4   9   4     1792.08     1726.37     24.99 o 
  -3   9   4       81.55       83.39      5.60 o 
  -2   9   4      237.59      262.06     11.24 o 
  -1   9   4      185.48      192.85      9.55 o 
   0   9   4     1059.79      984.33     22.30 o 
   1   9   4        0.15       -0.73      2.25 o 
   2   9   4      371.16      346.77     10.30 o 
   3   9   4      108.68       93.17      6.60 o 
   4   9   4       55.89       40.24      5.40 o 
   5   9   4       96.47      119.89     10.25 o 
   6   9   4      356.62      356.09     14.96 o 
   7   9   4      296.26      265.70     13.28 o 
   8   9   4        2.73        3.71      3.85 o 
   9   9   4      164.81      172.14     13.08 o 
  10   9   4      138.08      167.41     13.84 o 
  11   9   4      117.83       92.29     13.80 o 
  12   9   4       28.32       21.81     14.82 o 
 -12  10   4        4.85        8.25      5.43 o 
 -11  10   4       48.53       48.02      8.84 o 
 -10  10   4      138.67      140.73     15.95 o 
  -9  10   4      316.41      333.19     20.18 o 
  -8  10   4      162.10      183.29     17.36 o 
  -7  10   4      105.87      107.24     17.55 o 
  -6  10   4       36.03       51.76      9.33 o 
  -5  10   4       91.34       99.59     18.82 o 
  -4  10   4       64.46       55.23      8.85 o 
  -3  10   4       35.53       23.86      9.56 o 
  -2  10   4       11.04       16.11      4.60 o 
  -1  10   4      259.69      266.00     14.85 o 
   0  10   4       16.88       26.67      6.52 o 
   1  10   4        4.71        2.24      2.71 o 
   2  10   4       14.03       13.16      4.79 o 
   3  10   4      214.32      232.00     12.08 o 
   4  10   4      227.03      220.93     12.48 o 
   5  10   4       40.81       30.09      6.63 o 
   6  10   4       34.28       34.41      6.62 o 
   7  10   4       48.72       32.52      6.71 o 
   8  10   4       82.67       93.11     12.70 o 
   9  10   4       90.66      103.20     11.03 o 
  10  10   4       17.60       28.28      8.13 o 
 -10  11   4      168.56      166.87     14.73 o 
  -9  11   4      163.81      167.30     14.35 o 
  -8  11   4        6.86       14.18      8.15 o 
  -7  11   4      571.68      579.68     35.09 o 
  -6  11   4       26.31       25.86     13.42 o 
  -5  11   4      188.15      192.17     24.37 o 
  -4  11   4       24.71       29.41     10.95 o 
  -3  11   4        1.94        4.20      7.13 o 
  -2  11   4        2.18        1.11      6.28 o 
  -1  11   4      510.73      579.06     33.85 o 
   0  11   4       42.71       50.45      8.32 o 
   1  11   4      185.66      183.14     14.38 o 
   2  11   4       53.32       63.84      8.05 o 
   3  11   4        0.30        2.44      4.13 o 
   4  11   4       22.82       23.48      6.52 o 
   5  11   4      356.14      377.32     16.55 o 
   6  11   4      674.40      720.21     23.06 o 
   7  11   4        0.01        1.87      4.67 o 
   8  11   4       71.33       61.62     12.44 o 
  -7  12   4       11.68        8.72     10.44 o 
  -6  12   4        0.03        9.65      9.45 o 
  -5  12   4        0.14        5.06      7.72 o 
  -4  12   4       43.08       57.67     14.97 o 
  -3  12   4       12.80       14.97      9.11 o 
  -2  12   4       70.91       93.71     18.02 o 
  -1  12   4      459.78      409.92     29.78 o 
   0  12   4      216.08      243.85     23.37 o 
   1  12   4       66.24       63.24     14.52 o 
   2  12   4      328.64      362.75     25.02 o 
   3  12   4        3.72        4.39      4.45 o 
   4  12   4       91.22       92.61     10.27 o 
   5  12   4      163.10      169.29     13.93 o 
 -18   1   5       25.07       33.76      5.89 o 
 -17   1   5      174.66      200.49     11.19 o 
 -16   1   5       53.18       38.08      5.49 o 
 -15   1   5      261.00      263.81      9.83 o 
 -14   1   5        2.88        6.64      2.00 o 
 -13   1   5       89.70       90.04      4.42 o 
 -12   1   5      215.37      205.43      5.37 o 
 -11   1   5       36.17       33.90      2.44 o 
 -10   1   5      557.27      535.76      6.80 o 
  -9   1   5      290.06      269.76      5.26 o 
  -8   1   5      103.65       81.40      2.16 o 
  -7   1   5      398.72      392.17      4.44 o 
  -6   1   5     2254.96     2449.23     14.55 o 
  -5   1   5     6355.29     6786.64     37.74 o 
  -4   1   5     1385.83     1390.60      9.60 o 
  -3   1   5       98.46       95.25      1.93 o 
  -2   1   5       88.91      109.00      2.08 o 
  -1   1   5       19.51        9.63      0.89 o 
   0   1   5     2026.92     2047.62     11.87 o 
   1   1   5      415.54      410.56      4.28 o 
   2   1   5       16.66       25.89      1.43 o 
   3   1   5      117.87      107.80      2.43 o 
   4   1   5      552.66      609.29      7.15 o 
   5   1   5       16.41       10.36      1.28 o 
   6   1   5      226.92      258.89      5.49 o 
   7   1   5        4.88        3.88      1.36 o 
   8   1   5      342.91      348.01      7.77 o 
   9   1   5        0.08        2.13      1.75 o 
  10   1   5        9.70       11.25      2.85 o 
  11   1   5        0.04        1.69      2.19 o 
  12   1   5      243.08      226.14      9.68 o 
  13   1   5      635.73      561.58     22.57 o 
  14   1   5        4.27        6.65      6.22 o 
  15   1   5       13.01        9.84      4.83 o 
  16   1   5       36.93       36.01      7.34 o 
 -18   2   5        4.00        8.31      5.35 o 
 -17   2   5      294.83      316.33     13.20 o 
 -16   2   5      126.66      161.47      9.14 o 
 -15   2   5       27.70       20.44      9.72 o 
 -14   2   5        2.90        3.36      2.74 o 
 -13   2   5       14.66       10.49      3.20 o 
 -12   2   5        7.23       11.49      1.99 o 
 -11   2   5     1839.95     1775.08     18.80 o 
 -10   2   5       79.71       92.88      4.73 o 
  -9   2   5       24.87       26.31      1.44 o 
  -8   2   5       36.44       39.85      1.82 o 
  -7   2   5     1379.16     1339.54      9.60 o 
  -6   2   5      257.55      218.14      3.72 o 
  -5   2   5       36.94       45.57      1.95 o 
  -4   2   5     1183.27     1313.68      9.92 o 
  -3   2   5      101.28       95.36      2.21 o 
  -2   2   5      311.44      296.07      3.60 o 
  -1   2   5      113.98      120.59      2.32 o 
   0   2   5      646.27      678.30      6.48 o 
   1   2   5      160.78      172.42      2.71 o 
   2   2   5     2260.55     2414.15     23.28 o 
   3   2   5      202.30      222.74      3.83 o 
   4   2   5     1197.57     1152.28     10.66 o 
   5   2   5      155.71      141.08      3.65 o 
   6   2   5        0.54        0.58      1.00 o 
   7   2   5      145.09      144.66      4.31 o 
   8   2   5       26.23       27.25      2.62 o 
   9   2   5      463.38      448.09      8.28 o 
  10   2   5      346.10      351.72     11.44 o 
  11   2   5       42.59       33.10      4.71 o 
  12   2   5        6.75        5.68      3.43 o 
  13   2   5       74.94       79.37      7.49 o 
  14   2   5        2.28       -1.53      3.43 o 
  15   2   5        1.05       -2.38      3.91 o 
  16   2   5        2.06       10.31      4.94 o 
 -18   3   5      133.76      160.23     14.05 o 
 -17   3   5       11.42       14.62      4.23 o 
 -16   3   5       53.15       47.26      6.31 o 
 -15   3   5      399.13      431.43     16.54 o 
 -14   3   5      102.02      100.49      8.50 o 
 -13   3   5        8.82       12.23      2.65 o 
 -12   3   5      932.64      908.10     14.42 o 
 -11   3   5       77.90       72.68      4.75 o 
 -10   3   5      364.64      349.42      7.35 o 
  -9   3   5      903.32      906.06      9.17 o 
  -8   3   5      130.46      110.10      3.09 o 
  -7   3   5      177.08      169.72      3.35 o 
  -6   3   5        5.88       10.15      1.14 o 
  -5   3   5        7.11       21.42      1.54 o 
  -4   3   5     2993.59     3061.86     18.80 o 
  -3   3   5     1386.61     1354.93     10.40 o 
  -2   3   5      163.56      202.11      2.82 o 
  -1   3   5      136.07      114.57      2.36 o 
   0   3   5      181.40      172.49      3.21 o 
   1   3   5     1438.23     1644.05     13.21 o 
   2   3   5     4300.33     4480.68     29.55 o 
   3   3   5     2376.40     2420.58     19.09 o 
   4   3   5      249.05      229.76      4.45 o 
   5   3   5       96.02       87.90      2.97 o 
   6   3   5     2992.63     2911.98     25.00 o 
   7   3   5      971.24      987.74     13.51 o 
   8   3   5      824.39      859.68     13.15 o 
   9   3   5      115.45      104.16      6.45 o 
  10   3   5      371.02      373.76     10.93 o 
  11   3   5       75.58       81.35      7.24 o 
  12   3   5      212.00      219.71     10.26 o 
  13   3   5        1.27        1.56      2.88 o 
  14   3   5        7.15        2.60      3.54 o 
  15   3   5       16.23       16.31      4.97 o 
  16   3   5        8.61        0.29      4.93 o 
 -18   4   5       87.69      117.39     12.55 o 
 -17   4   5      104.76      123.60     11.99 o 
 -16   4   5      184.64      205.54     12.03 o 
 -15   4   5      137.49      132.94     10.00 o 
 -14   4   5        1.83        6.63      3.74 o 
 -13   4   5       49.81       41.54      5.61 o 
 -12   4   5      199.90      188.40      7.41 o 
 -11   4   5      407.50      379.67      9.04 o 
 -10   4   5      613.85      606.62      8.09 o 
  -9   4   5      163.42      156.41      4.03 o 
  -8   4   5      534.57      526.37      7.49 o 
  -7   4   5       95.38       78.12      2.86 o 
  -6   4   5       62.33       38.01      2.09 o 
  -5   4   5     1398.03     1356.97     11.50 o 
  -4   4   5     1211.72     1241.32     10.77 o 
  -3   4   5      486.12      536.27      6.03 o 
  -2   4   5      161.73      148.03      4.41 o 
  -1   4   5     7502.16     7936.47     39.60 o 
   0   4   5       18.51        8.50      1.11 o 
   1   4   5     1571.21     1614.18     12.35 o 
   2   4   5      260.43      287.68      4.59 o 
   3   4   5      603.76      516.40      6.83 o 
   4   4   5     1240.84     1159.55     12.29 o 
   5   4   5      107.02      107.01      3.72 o 
   6   4   5        0.05        2.29      1.36 o 
   7   4   5      222.97      226.14      7.00 o 
   8   4   5     2105.66     2071.23     23.51 o 
   9   4   5      563.67      546.80     10.62 o 
  10   4   5     1512.57     1489.76     31.28 o 
  11   4   5      266.18      262.01     10.98 o 
  12   4   5      204.43      209.93     10.24 o 
  13   4   5       20.70       16.50      4.36 o 
  14   4   5      145.51      172.10     11.72 o 
  15   4   5      126.58      115.06     10.00 o 
 -17   5   5       60.90       69.52     12.47 o 
 -16   5   5      166.19      199.65     14.23 o 
 -15   5   5      243.62      256.06     11.83 o 
 -14   5   5      686.35      690.18     19.44 o 
 -13   5   5      108.43      112.13      8.92 o 
 -12   5   5        2.43        1.24      3.64 o 
 -11   5   5       39.35       36.80      4.30 o 
 -10   5   5      596.59      572.40     12.25 o 
  -9   5   5     1157.71     1159.07     14.32 o 
  -8   5   5      618.85      545.74     10.27 o 
  -7   5   5      142.80      121.57      4.85 o 
  -6   5   5      124.48      112.21      3.73 o 
  -5   5   5      236.53      219.42      4.31 o 
  -4   5   5     2445.34     2364.00     16.65 o 
  -3   5   5     2083.05     2093.33     16.62 o 
  -2   5   5      122.36      129.93      4.05 o 
  -1   5   5     1667.92     1757.15     14.35 o 
   0   5   5        0.18        1.49      0.93 o 
   1   5   5     2893.89     2874.99     20.17 o 
   2   5   5      113.98       92.34      3.06 o 
   3   5   5      372.12      350.48      6.32 o 
   4   5   5       27.94       27.10      2.25 o 
   5   5   5     1115.29     1127.97     13.83 o 
   6   5   5       43.77       42.27      3.72 o 
   7   5   5      724.43      715.57     12.68 o 
   8   5   5        3.39        2.72      1.68 o 
   9   5   5       57.25       42.92      5.30 o 
  10   5   5       15.27       21.30      4.33 o 
  11   5   5       18.80       12.99      4.04 o 
  12   5   5      162.26      165.99     10.94 o 
  13   5   5      133.90      137.67     10.29 o 
  14   5   5      159.48      146.83     10.91 o 
  15   5   5        4.89        4.64      4.38 o 
 -16   6   5      116.55      126.71     12.75 o 
 -15   6   5       14.67        7.08      6.72 o 
 -14   6   5        1.16       -5.31      3.72 o 
 -13   6   5        0.13       -4.67      2.33 o 
 -12   6   5      850.60      877.15     23.52 o 
 -11   6   5       35.09       51.53      6.61 o 
 -10   6   5       28.30       22.88      3.21 o 
  -9   6   5      208.11      198.67      6.41 o 
  -8   6   5        0.92        1.26      1.61 o 
  -7   6   5        1.35       -0.60      1.91 o 
  -6   6   5      699.48      695.19     12.55 o 
  -5   6   5      408.45      382.56      8.29 o 
  -4   6   5     1184.20     1146.30     12.90 o 
  -3   6   5      234.80      239.70      4.73 o 
  -2   6   5      318.11      348.19      5.85 o 
  -1   6   5      344.07      330.05      5.70 o 
   0   6   5     1745.92     1745.62     15.57 o 
   1   6   5       33.37       37.40      2.64 o 
   2   6   5       26.64       23.54      2.90 o 
   3   6   5      313.78      315.69      9.94 o 
   4   6   5       52.25       42.45      3.83 o 
   5   6   5      141.11      135.94      6.12 o 
   6   6   5        0.22        3.38      1.69 o 
   7   6   5      582.16      562.31     11.68 o 
   8   6   5      186.17      203.25      9.41 o 
   9   6   5       32.25       33.61      5.02 o 
  10   6   5       43.41       36.58      8.27 o 
  11   6   5      444.52      450.27     15.15 o 
  12   6   5       42.22       35.85      5.77 o 
  13   6   5       15.10       10.82      4.39 o 
  14   6   5      111.70      127.92     10.53 o 
 -16   7   5      166.78      167.00     14.39 o 
 -15   7   5      202.75      225.83     18.17 o 
 -14   7   5        6.83        2.49      3.97 o 
 -13   7   5       39.61       45.49      6.59 o 
 -12   7   5       34.27       33.09      6.35 o 
 -11   7   5       27.00       38.65      6.63 o 
 -10   7   5       18.34       21.35      5.80 o 
  -9   7   5        0.19       -4.40      3.90 o 
  -8   7   5      727.15      700.42     14.51 o 
  -7   7   5     1181.92     1134.14     15.97 o 
  -6   7   5      270.83      269.50      8.09 o 
  -5   7   5     3236.68     3077.66     31.83 o 
  -4   7   5        1.20        2.37      1.98 o 
  -3   7   5        4.61        3.99      1.56 o 
  -2   7   5      570.38      548.68      8.67 o 
  -1   7   5      440.86      409.10      7.45 o 
   0   7   5      185.02      180.59      4.95 o 
   1   7   5       80.20       73.16      4.53 o 
   2   7   5      174.50      173.65      6.98 o 
   3   7   5     1274.34     1172.56     18.73 o 
   4   7   5      475.54      414.51     13.47 o 
   5   7   5       47.15       39.72      4.33 o 
   6   7   5      818.07      762.02     14.03 o 
   7   7   5      281.69      297.84     11.25 o 
   8   7   5      581.97      569.72     25.43 o 
   9   7   5       15.72       14.40      3.97 o 
  10   7   5      150.39      173.92     10.63 o 
  11   7   5        0.18        1.92      3.30 o 
  12   7   5        4.00        7.71      4.07 o 
  13   7   5      413.75      432.30     16.12 o 
 -15   8   5       30.91       10.34      4.54 o 
 -14   8   5        0.26        4.60      3.87 o 
 -13   8   5       35.33       23.74      8.04 o 
 -12   8   5        0.92       -2.68      3.67 o 
 -11   8   5      319.22      289.31     14.84 o 
 -10   8   5      145.46      160.80     23.31 o 
  -9   8   5      118.93      103.37     10.91 o 
  -8   8   5      178.75      186.49     11.71 o 
  -7   8   5       22.71       12.46      3.02 o 
  -6   8   5      195.68      186.77      8.25 o 
  -5   8   5      254.18      247.54      7.83 o 
  -4   8   5      335.09      319.46      8.67 o 
  -3   8   5       62.45       67.09      4.79 o 
  -2   8   5        0.01        1.22      2.14 o 
  -1   8   5      202.03      208.40      5.67 o 
   0   8   5      115.74      105.97      6.29 o 
   1   8   5      541.31      460.71     11.90 o 
   2   8   5       27.79       16.71      3.55 o 
   3   8   5      266.12      210.71      8.13 o 
   4   8   5       81.04       64.74      5.44 o 
   5   8   5       49.97       35.19      4.97 o 
   6   8   5       32.75       30.82      5.64 o 
   7   8   5      187.92      209.93     21.24 o 
   8   8   5       76.84       80.80      8.90 o 
   9   8   5        0.51        0.88      3.20 o 
  10   8   5       26.89       35.21      7.02 o 
  11   8   5        0.15       -1.61      4.55 o 
  12   8   5      288.18      329.44     17.20 o 
 -13   9   5        2.19        5.54      4.69 o 
 -12   9   5       17.56       15.35      5.89 o 
 -11   9   5       66.87       64.90      9.56 o 
 -10   9   5        0.39        2.05      5.67 o 
  -9   9   5        8.28        1.32      4.23 o 
  -8   9   5      200.46      202.76     12.51 o 
  -7   9   5      161.62      176.20     13.64 o 
  -6   9   5     1330.19     1347.42     25.93 o 
  -5   9   5      352.74      341.06     13.13 o 
  -4   9   5       46.49       47.28      4.18 o 
  -3   9   5      290.65      294.22      9.22 o 
  -2   9   5       35.90       56.29     15.44 o 
  -1   9   5       33.68       32.42      7.36 o 
   0   9   5        0.08       -2.93      3.28 o 
   1   9   5      112.10      113.47      7.04 o 
   2   9   5        6.82        7.50      2.35 o 
   3   9   5       63.10       44.95      5.78 o 
   4   9   5        5.11        3.81      3.88 o 
   5   9   5       67.14       58.03      7.66 o 
   6   9   5        0.22        9.51      4.12 o 
   7   9   5       30.92       26.15      6.22 o 
   8   9   5        1.03        5.66      3.62 o 
   9   9   5      113.37      103.54     10.55 o 
  10   9   5       21.63       17.96      5.64 o 
  11   9   5        0.13        1.18      5.68 o 
 -12  10   5        4.46        8.11      5.61 o 
 -11  10   5       35.13       52.81      9.54 o 
 -10  10   5        2.51        0.72      9.27 o 
  -9  10   5       28.96       47.13      8.04 o 
  -8  10   5       89.50       73.75     12.21 o 
  -7  10   5      187.61      180.98     12.83 o 
  -6  10   5      430.22      433.97     16.87 o 
  -5  10   5       47.65       63.78      7.74 o 
  -4  10   5       81.57       92.77     21.74 o 
  -3  10   5      101.24      103.60     17.22 o 
  -2  10   5      203.77      225.00     14.02 o 
  -1  10   5        0.87        2.78      4.00 o 
   0  10   5       68.57       70.60      9.96 o 
   1  10   5      209.99      219.02     14.65 o 
   2  10   5        2.80        4.41      3.89 o 
   3  10   5       81.72       98.33      9.51 o 
   4  10   5       13.14        4.06      4.29 o 
   5  10   5       96.15       96.05     10.04 o 
   6  10   5      273.33      293.48     14.58 o 
   7  10   5       42.44       39.21      7.48 o 
   8  10   5       74.23       82.74     10.09 o 
   9  10   5        4.58        6.11      5.64 o 
 -10  11   5      162.71      180.40     15.27 o 
  -9  11   5       21.79       14.84      6.27 o 
  -8  11   5       34.64       20.07      5.96 o 
  -7  11   5       16.89        9.42      4.82 o 
  -6  11   5        0.15       13.92      4.80 o 
  -5  11   5      196.20      193.05     24.52 o 
  -4  11   5       18.40       21.32     10.17 o 
  -3  11   5       55.28       68.38     15.39 o 
  -2  11   5        7.18       11.44      7.39 o 
  -1  11   5        4.30       18.17      8.79 o 
   0  11   5       37.21       39.34      8.67 o 
   1  11   5       90.09       96.15     12.06 o 
   2  11   5        8.03        6.27      5.69 o 
   3  11   5        2.44        1.98      5.83 o 
   4  11   5       45.35       46.62      7.70 o 
   5  11   5       33.61       44.03      7.60 o 
   6  11   5       29.45       42.43      7.56 o 
   7  11   5      257.49      263.65     15.11 o 
  -7  12   5       43.11       28.46     12.57 o 
  -6  12   5      509.96      470.99     33.90 o 
  -5  12   5        3.55       18.75     10.30 o 
  -4  12   5       33.36       29.34     11.12 o 
  -3  12   5       17.03       14.54      9.22 o 
  -2  12   5        8.96        4.25      7.29 o 
  -1  12   5       97.53       86.79     17.27 o 
   0  12   5      150.23      138.79     21.11 o 
   1  12   5      121.71      134.35     14.74 o 
   2  12   5        7.20       20.81      7.91 o 
   3  12   5       15.81        7.11      6.85 o 
   4  12   5      313.66      376.87     28.36 o 
 -18   0   6       94.71       73.78     16.50 o 
 -17   0   6       42.90       43.42      8.65 o 
 -16   0   6       11.81        7.90      7.69 o 
 -15   0   6      312.28      319.51     13.90 o 
 -14   0   6       96.33      101.29      7.90 o 
 -13   0   6      527.45      480.52     12.33 o 
 -12   0   6        0.48       -1.71      2.13 o 
 -11   0   6      130.70      134.76      7.02 o 
 -10   0   6     1034.03      957.59     16.76 o 
  -9   0   6      864.76      895.38     11.19 o 
  -8   0   6     1969.73     1928.33     18.73 o 
  -7   0   6       80.06       87.80      3.55 o 
  -6   0   6     1379.15     1347.05     14.19 o 
  -5   0   6     2174.85     2103.15     19.33 o 
  -4   0   6     1746.91     1629.90     15.84 o 
  -3   0   6      540.27      518.39      7.05 o 
  -2   0   6      560.49      613.64      7.79 o 
  -1   0   6     1570.16     1583.67     15.49 o 
   0   0   6     1309.53     1208.39     12.05 o 
   1   0   6     2801.60     3212.20     24.79 o 
   2   0   6      750.23      738.53     13.70 o 
   3   0   6      777.51      884.45     13.89 o 
   4   0   6      744.87      854.13     13.88 o 
   5   0   6      731.37      691.10     12.57 o 
   6   0   6      357.41      328.11      8.50 o 
   7   0   6       23.57       28.28      5.68 o 
   8   0   6      171.26      185.63      9.63 o 
   9   0   6      561.80      473.38     26.64 o 
  10   0   6        7.38       16.59      4.02 o 
  11   0   6     1629.57     1541.97     36.96 o 
  12   0   6        3.62        6.52      4.01 o 
  13   0   6        2.02        1.46      5.45 o 
  14   0   6        1.26       -4.51      5.22 o 
  15   0   6        4.63       -5.35      5.79 o 
  16   0   6        1.78       -0.74      6.79 o 
 -18   1   6      480.82      532.39     17.43 o 
 -17   1   6       49.49       68.32      7.66 o 
 -16   1   6        2.76        4.51      3.42 o 
 -15   1   6       97.77      112.44      7.79 o 
 -14   1   6       55.22       61.25      4.76 o 
 -13   1   6      275.61      282.02      6.52 o 
 -12   1   6       46.71       50.73      3.95 o 
 -11   1   6     2649.28     2614.16     24.27 o 
 -10   1   6      431.87      437.18      8.17 o 
  -9   1   6       17.28       20.03      1.36 o 
  -8   1   6     6374.78     6447.86     33.37 o 
  -7   1   6     1248.30     1222.41      9.30 o 
  -6   1   6      149.99      203.16      3.38 o 
  -5   1   6      436.88      472.52      5.06 o 
  -4   1   6       23.37       20.19      1.22 o 
  -3   1   6      280.76      285.39      3.67 o 
  -2   1   6     1360.75     1439.12      9.91 o 
  -1   1   6       89.82       76.70      1.93 o 
   0   1   6     2768.07     2786.20     21.60 o 
   1   1   6      132.61      146.91      2.69 o 
   2   1   6      373.02      399.67      5.19 o 
   3   1   6     1771.61     1819.91     14.98 o 
   4   1   6     3249.10     3146.16     23.99 o 
   5   1   6       28.68       26.32      2.04 o 
   6   1   6       14.82       14.52      1.62 o 
   7   1   6      664.52      686.13     10.08 o 
   8   1   6       68.42       65.00      3.49 o 
   9   1   6      162.87      184.22      7.11 o 
  10   1   6      588.40      606.08     13.30 o 
  11   1   6        2.98        3.87      2.72 o 
  12   1   6       72.64       60.15      9.08 o 
  13   1   6       29.03       32.49      7.39 o 
  14   1   6      125.99      120.48     13.39 o 
  15   1   6       71.64       66.90     10.79 o 
  16   1   6       48.13       53.43      8.95 o 
 -18   2   6      432.65      490.69     17.00 o 
 -17   2   6      145.19      194.43     12.57 o 
 -16   2   6       17.37       17.18      4.72 o 
 -15   2   6      482.36      534.35     12.76 o 
 -14   2   6      372.94      397.72     10.56 o 
 -13   2   6       66.04       71.37      4.69 o 
 -12   2   6        0.03        3.82      1.74 o 
 -11   2   6     1160.40     1143.82     15.51 o 
 -10   2   6      342.10      363.77      6.47 o 
  -9   2   6       92.79       79.51      3.08 o 
  -8   2   6        2.06        1.56      0.89 o 
  -7   2   6       87.69       77.56      2.70 o 
  -6   2   6     1729.68     1811.43     14.09 o 
  -5   2   6       61.30       42.64      2.07 o 
  -4   2   6     1503.28     1528.30     11.88 o 
  -3   2   6     2025.22     1997.63     13.92 o 
  -2   2   6      847.60      894.33      7.42 o 
  -1   2   6       12.47       20.54      1.26 o 
   0   2   6      195.10      226.72      3.52 o 
   1   2   6     1908.81     1992.79     13.29 o 
   2   2   6      198.28      155.50      3.23 o 
   3   2   6      872.37      807.22      8.88 o 
   4   2   6      580.20      594.70      7.51 o 
   5   2   6       16.43        4.47      1.33 o 
   6   2   6      474.62      446.30      7.72 o 
   7   2   6      954.90      891.74     12.99 o 
   8   2   6      327.58      317.70      7.46 o 
   9   2   6       67.62       73.08      3.95 o 
  10   2   6        2.29       -0.26      2.26 o 
  11   2   6      410.08      407.79     15.11 o 
  12   2   6      135.27      153.28     11.52 o 
  13   2   6       76.58       71.48      8.47 o 
  14   2   6       81.66       70.72      9.07 o 
  15   2   6       21.54       21.32      6.01 o 
 -18   3   6       47.52       43.91      9.13 o 
 -17   3   6      294.72      322.43     13.62 o 
 -16   3   6        8.23       15.67      4.24 o 
 -15   3   6        6.34        3.21      4.20 o 
 -14   3   6       32.31       36.13      5.92 o 
 -13   3   6       18.10       16.84      3.68 o 
 -12   3   6     1733.51     1658.29     20.82 o 
 -11   3   6      456.92      424.35      9.44 o 
 -10   3   6       59.41       51.51      2.48 o 
  -9   3   6        3.38        5.01      1.39 o 
  -8   3   6      198.10      181.58      4.59 o 
  -7   3   6      105.95       92.36      2.80 o 
  -6   3   6      165.69      167.90      3.48 o 
  -5   3   6       21.55       22.31      1.57 o 
  -4   3   6        0.07        0.08      0.72 o 
  -3   3   6      354.25      354.31      4.94 o 
  -2   3   6     1363.81     1340.81      9.73 o 
  -1   3   6       47.99       63.81      2.19 o 
   0   3   6      268.39      341.27      4.86 o 
   1   3   6     1595.31     1747.70     13.76 o 
   2   3   6     3820.96     4062.56     27.61 o 
   3   3   6      501.34      425.34      6.61 o 
   4   3   6      445.39      427.39      6.67 o 
   5   3   6       83.63       86.10      3.59 o 
   6   3   6       16.92       27.11      2.76 o 
   7   3   6       42.26       44.38      3.50 o 
   8   3   6     1173.02     1129.04     15.46 o 
   9   3   6      278.92      282.71      7.95 o 
  10   3   6       18.54       17.27      2.42 o 
  11   3   6      149.62      151.32      9.35 o 
  12   3   6        0.43       -0.71      2.76 o 
  13   3   6       94.40      101.06     10.31 o 
  14   3   6        9.94       10.18      3.96 o 
  15   3   6       11.53        8.66      4.95 o 
 -17   4   6       14.68       19.07      5.16 o 
 -16   4   6       17.07       22.52      5.48 o 
 -15   4   6       18.57       14.93      4.22 o 
 -14   4   6      136.24      140.88      9.98 o 
 -13   4   6      134.04      128.24     12.35 o 
 -12   4   6       35.23       27.50      4.03 o 
 -11   4   6       59.50       48.60      2.82 o 
 -10   4   6       16.83        6.23      1.62 o 
  -9   4   6        0.15       -0.79      1.40 o 
  -8   4   6      132.50      149.75      5.24 o 
  -7   4   6       82.33       84.44      3.40 o 
  -6   4   6       99.84       90.56      3.33 o 
  -5   4   6       80.10       83.03      2.87 o 
  -4   4   6      491.07      501.34      6.29 o 
  -3   4   6      964.21     1013.07      8.58 o 
  -2   4   6        7.23        7.07      1.15 o 
  -1   4   6      674.29      715.35      7.82 o 
   0   4   6       18.67       22.59      1.61 o 
   1   4   6     1177.68     1222.64     11.14 o 
   2   4   6      362.98      362.47      6.05 o 
   3   4   6      613.34      674.49      8.25 o 
   4   4   6       32.83       39.24      2.74 o 
   5   4   6      428.85      375.62      6.94 o 
   6   4   6      297.71      299.87      7.68 o 
   7   4   6     1093.53     1078.46     15.94 o 
   8   4   6        1.05        1.60      1.73 o 
   9   4   6       89.02       95.89      5.42 o 
  10   4   6      113.72      123.89      8.92 o 
  11   4   6       14.21        8.22      3.64 o 
  12   4   6        0.06        1.79      2.97 o 
  13   4   6        0.19       -0.50      3.37 o 
  14   4   6        4.56        3.83      3.82 o 
  15   4   6       14.11       10.96      4.73 o 
 -17   5   6       50.60       58.29      9.15 o 
 -16   5   6        0.22       15.42      4.69 o 
 -15   5   6       11.19       13.68      4.53 o 
 -14   5   6       22.77       20.55      4.75 o 
 -13   5   6       74.67       71.62      7.41 o 
 -12   5   6        4.08        4.09      2.63 o 
 -11   5   6      109.15       92.99      6.38 o 
 -10   5   6       66.05       53.96      3.67 o 
  -9   5   6      100.33       86.92      5.19 o 
  -8   5   6        0.05        0.40      1.86 o 
  -7   5   6      109.44       91.52      5.17 o 
  -6   5   6      366.98      391.32      7.23 o 
  -5   5   6      161.00      169.76      4.52 o 
  -4   5   6       94.43      108.85      3.62 o 
  -3   5   6      316.58      330.92      5.44 o 
  -2   5   6      449.68      441.01      6.42 o 
  -1   5   6        4.86        5.06      1.21 o 
   0   5   6     1480.84     1540.70     13.43 o 
   1   5   6      112.86      110.43      3.80 o 
   2   5   6       23.06       27.79      2.15 o 
   3   5   6       48.87       54.17      3.15 o 
   4   5   6      709.59      667.50     11.07 o 
   5   5   6        1.15       -0.99      1.69 o 
   6   5   6      518.31      496.87     10.60 o 
   7   5   6       48.06       46.85      4.01 o 
   8   5   6       38.07       36.78      5.08 o 
   9   5   6      213.52      203.03      9.69 o 
  10   5   6        4.03        4.63      3.12 o 
  11   5   6       11.17       10.29      3.94 o 
  12   5   6        0.77        3.69      3.22 o 
  13   5   6      270.98      304.78     15.62 o 
  14   5   6      196.58      201.55     13.05 o 
 -16   6   6      227.92      249.14     16.47 o 
 -15   6   6       96.30      104.43      9.47 o 
 -14   6   6      221.02      234.61     11.38 o 
 -13   6   6       49.19       42.73      6.39 o 
 -12   6   6        3.69        8.22      4.05 o 
 -11   6   6       84.28       86.23      7.69 o 
 -10   6   6      337.47      338.51     14.75 o 
  -9   6   6       41.11       30.03      3.13 o 
  -8   6   6      150.79      159.78      6.57 o 
  -7   6   6      784.32      741.49     20.23 o 
  -6   6   6      675.22      673.03     13.79 o 
  -5   6   6       43.35       46.86      4.10 o 
  -4   6   6     3570.61     3441.97     30.34 o 
  -3   6   6       66.58       59.37      3.80 o 
  -2   6   6       38.29       46.95      3.59 o 
  -1   6   6       70.37       61.19      3.08 o 
   0   6   6      587.93      506.50      8.18 o 
   1   6   6       23.62       28.80      3.02 o 
   2   6   6      286.72      302.85      6.92 o 
   3   6   6      134.27      148.29      5.03 o 
   4   6   6      208.42      208.06      7.14 o 
   5   6   6      110.06      123.62      6.15 o 
   6   6   6      174.72      174.92      6.69 o 
   7   6   6       61.01       58.09      6.57 o 
   8   6   6        6.20        5.84      3.41 o 
   9   6   6        3.08        5.15      4.35 o 
  10   6   6        0.06        1.86      3.18 o 
  11   6   6      111.30      116.14      9.52 o 
  12   6   6        6.38       10.86      4.42 o 
  13   6   6       48.81       50.35      7.56 o 
 -15   7   6        0.01        8.67      5.70 o 
 -14   7   6       83.68       84.65     10.08 o 
 -13   7   6      332.88      339.88     18.55 o 
 -12   7   6       71.85       51.03      6.76 o 
 -11   7   6        2.06        3.43      4.42 o 
 -10   7   6       94.51       77.05      8.81 o 
  -9   7   6      380.54      384.79     15.55 o 
  -8   7   6       57.91       58.47      5.70 o 
  -7   7   6       24.41       24.25      3.34 o 
  -6   7   6       18.99       17.85      3.07 o 
  -5   7   6      284.10      296.82      9.18 o 
  -4   7   6     1090.56     1061.20     17.58 o 
  -3   7   6      434.38      404.67      9.66 o 
  -2   7   6      284.95      286.32      7.04 o 
  -1   7   6      728.72      725.02     10.31 o 
   0   7   6      569.54      515.50     10.23 o 
   1   7   6        0.74       -1.21      1.55 o 
   2   7   6      115.35      100.79      6.85 o 
   3   7   6      825.40      761.57     15.03 o 
   4   7   6       61.19       67.83      5.82 o 
   5   7   6       30.26       36.97      3.87 o 
   6   7   6       41.16       50.38      5.77 o 
   7   7   6       49.11       43.97      7.26 o 
   8   7   6       85.49      105.21      8.62 o 
   9   7   6      165.98      196.32     11.40 o 
  10   7   6        2.19        5.95      3.49 o 
  11   7   6        2.21        3.21      3.92 o 
  12   7   6       35.49       25.87      5.44 o 
  13   7   6       33.81       33.49      6.53 o 
 -14   8   6       25.56       35.44      7.40 o 
 -13   8   6       60.83       67.39      9.54 o 
 -12   8   6      151.56      139.15     12.77 o 
 -11   8   6       10.50       16.45      5.39 o 
 -10   8   6       80.18       91.04     11.82 o 
  -9   8   6        2.40       -2.24      3.75 o 
  -8   8   6      188.28      189.62     11.44 o 
  -7   8   6        0.90        3.41      3.28 o 
  -6   8   6       53.31       52.43      4.79 o 
  -5   8   6      621.19      627.59     12.76 o 
  -4   8   6       45.59       42.95      4.20 o 
  -3   8   6      648.16      627.79     12.19 o 
  -2   8   6       95.32      106.78      5.63 o 
  -1   8   6       64.99       68.88      6.81 o 
   0   8   6       49.02       68.02      5.27 o 
   1   8   6      240.55      250.18      8.65 o 
   2   8   6      147.25      143.42      7.35 o 
   3   8   6      192.95      153.44      7.93 o 
   4   8   6        2.04        5.07      3.34 o 
   5   8   6       85.85       86.38      8.76 o 
   6   8   6      361.35      374.22     15.26 o 
   7   8   6        3.38       10.50      4.01 o 
   8   8   6       75.38       71.86      8.76 o 
   9   8   6      135.79      134.94     12.10 o 
  10   8   6       87.97       72.92      7.88 o 
  11   8   6        0.58        1.06      3.98 o 
  12   8   6      524.35      522.40     17.96 o 
 -13   9   6      135.42      148.93     14.01 o 
 -12   9   6      128.96      145.99     17.35 o 
 -11   9   6      305.63      330.13     16.45 o 
 -10   9   6      433.27      426.92     26.06 o 
  -9   9   6        5.97       -1.90      4.97 o 
  -8   9   6      420.06      409.33     16.96 o 
  -7   9   6     1260.04     1238.89     29.40 o 
  -6   9   6      388.73      385.59     15.53 o 
  -5   9   6        0.42        2.43      3.32 o 
  -4   9   6       78.24       82.34      5.61 o 
  -3   9   6      210.46      227.44     10.81 o 
  -2   9   6       77.23       69.91     14.89 o 
  -1   9   6      465.87      453.09     19.44 o 
   0   9   6      118.37      120.74     22.28 o 
   1   9   6       29.00       21.82      4.10 o 
   2   9   6       46.25       49.23      5.12 o 
   3   9   6      291.19      285.43     13.16 o 
   4   9   6      289.08      276.36     13.40 o 
   5   9   6      403.46      414.13     16.24 o 
   6   9   6      118.86      106.73     10.49 o 
   7   9   6        1.64        4.69      4.01 o 
   8   9   6       39.10       36.42      7.51 o 
   9   9   6       92.03       96.94     10.61 o 
  10   9   6       62.16       95.29     13.23 o 
 -11  10   6        1.01        6.08      4.75 o 
 -10  10   6      258.33      268.81     15.32 o 
  -9  10   6      479.31      511.72     20.17 o 
  -8  10   6       97.33      107.94     11.20 o 
  -7  10   6       15.34       18.77      5.70 o 
  -6  10   6       92.08       97.16     10.90 o 
  -5  10   6      162.55      181.14     11.16 o 
  -4  10   6      450.73      486.24     31.03 o 
  -3  10   6       82.42       98.34     16.80 o 
  -2  10   6       30.00       43.69      8.41 o 
  -1  10   6       24.77       31.68      7.64 o 
   0  10   6      389.54      426.68     20.22 o 
   1  10   6      434.76      422.28     20.50 o 
   2  10   6       42.67       57.60      9.65 o 
   3  10   6        4.25       11.48      4.44 o 
   4  10   6       40.11       41.18      7.10 o 
   5  10   6        5.94       16.28      6.41 o 
   6  10   6      321.36      396.28     17.11 o 
   7  10   6      103.51       87.81     12.15 o 
   8  10   6      134.28      146.64     13.07 o 
   9  10   6        1.58       11.67      4.49 o 
  -9  11   6        3.03        3.12      5.14 o 
  -8  11   6        1.42        7.63      4.92 o 
  -7  11   6      264.75      262.12     14.20 o 
  -6  11   6      101.80       93.53     17.83 o 
  -5  11   6       47.85       41.96     12.73 o 
  -4  11   6       45.43       73.56     15.81 o 
  -3  11   6       34.59       38.52     12.69 o 
  -2  11   6        4.43        2.56      6.56 o 
  -1  11   6        2.84        9.28      4.88 o 
   0  11   6      274.88      301.79     17.61 o 
   1  11   6       36.29       45.89      8.72 o 
   2  11   6        8.60        5.89      5.84 o 
   3  11   6      236.28      217.54     17.43 o 
   4  11   6       23.66       30.74     13.91 o 
   5  11   6       37.24       36.79     10.86 o 
   6  11   6       95.90       98.74     19.06 o 
   7  11   6      318.22      343.48     27.52 o 
  -6  12   6       61.03       68.00     16.10 o 
  -5  12   6      319.13      316.01     28.08 o 
  -4  12   6      594.83      656.08     39.49 o 
  -3  12   6       78.98       95.17     18.65 o 
  -2  12   6       43.70       72.11     15.58 o 
  -1  12   6       13.10        9.92      8.26 o 
   0  12   6        7.27       10.34      8.71 o 
   1  12   6        3.56        6.51      5.15 o 
   2  12   6      125.21      130.97     14.68 o 
   3  12   6       91.31       77.89     12.23 o 
 -18   1   7       40.75       46.69      7.68 o 
 -17   1   7        3.34        9.77      5.56 o 
 -16   1   7       50.03       62.77     10.66 o 
 -15   1   7      129.77      131.48      9.15 o 
 -14   1   7      265.16      262.13     10.91 o 
 -13   1   7       28.33       22.58      3.12 o 
 -12   1   7       10.68       12.51      2.21 o 
 -11   1   7       40.96       38.89      3.26 o 
 -10   1   7     2231.58     2268.25     17.93 o 
  -9   1   7     1013.08     1006.40     11.42 o 
  -8   1   7      644.05      699.41      7.73 o 
  -7   1   7       20.11       18.91      1.40 o 
  -6   1   7      406.79      429.53      6.00 o 
  -5   1   7       29.32       40.40      1.83 o 
  -4   1   7     2964.36     3070.00     18.77 o 
  -3   1   7      310.80      359.14      4.80 o 
  -2   1   7        0.42        2.28      0.78 o 
  -1   1   7        1.33        3.36      0.82 o 
   0   1   7     1416.12     1426.73     14.27 o 
   1   1   7      843.85      871.06      8.29 o 
   2   1   7       37.27       42.78      2.59 o 
   3   1   7      155.01      159.90      5.95 o 
   4   1   7      214.85      205.84      4.84 o 
   5   1   7       99.26      101.22      3.74 o 
   6   1   7      611.79      649.59      9.17 o 
   7   1   7       51.43       64.03      3.56 o 
   8   1   7      202.12      178.39      5.45 o 
   9   1   7       36.56       26.54      3.37 o 
  10   1   7      665.64      649.30     14.22 o 
  11   1   7      103.81      113.42      9.68 o 
  12   1   7        6.66       -0.58      3.55 o 
  13   1   7       68.62       62.37      9.83 o 
  14   1   7       36.03       28.23      7.79 o 
  15   1   7       45.37       27.40      8.23 o 
 -18   2   7       20.70       19.41      5.54 o 
 -17   2   7       54.91       37.45      6.38 o 
 -16   2   7       85.74       99.76      9.17 o 
 -15   2   7        1.11       11.83      4.34 o 
 -14   2   7      152.31      151.45      8.66 o 
 -13   2   7        5.72        4.53      1.93 o 
 -12   2   7        6.48        2.07      1.65 o 
 -11   2   7     1656.80     1573.04     17.90 o 
 -10   2   7      229.02      225.48      4.92 o 
  -9   2   7       76.62       76.39      3.72 o 
  -8   2   7       47.20       41.53      2.74 o 
  -7   2   7       52.00       41.08      2.27 o 
  -6   2   7      317.19      321.33      5.53 o 
  -5   2   7     1287.58     1393.27     12.77 o 
  -4   2   7      661.17      650.19      7.31 o 
  -3   2   7     1091.83     1131.73      9.30 o 
  -2   2   7      222.92      187.57      3.52 o 
  -1   2   7       29.51       30.00      1.67 o 
   0   2   7        1.47        0.33      0.70 o 
   1   2   7      707.82      723.10      7.43 o 
   2   2   7      581.95      654.33      7.66 o 
   3   2   7        2.30        2.03      1.20 o 
   4   2   7      783.07      789.54      9.97 o 
   5   2   7       21.79       31.21      2.36 o 
   6   2   7      786.91      812.49     11.36 o 
   7   2   7     1024.13      977.85     14.31 o 
   8   2   7       71.59       75.84      4.32 o 
   9   2   7      485.41      515.24     10.17 o 
  10   2   7      129.11      147.34     10.83 o 
  11   2   7        1.23        2.95      3.23 o 
  12   2   7       99.94      108.20      9.95 o 
  13   2   7        7.26        6.50      4.79 o 
  14   2   7       80.42       71.37     10.73 o 
  15   2   7        2.90       -2.46      4.56 o 
 -18   3   7       30.21       30.24      6.63 o 
 -17   3   7       69.58       64.90      8.14 o 
 -16   3   7      369.21      400.03     15.20 o 
 -15   3   7      242.50      261.30     16.12 o 
 -14   3   7        0.62       -0.35      2.29 o 
 -13   3   7       60.93       65.45      5.93 o 
 -12   3   7       44.16       34.84      3.70 o 
 -11   3   7       24.99       38.73      2.87 o 
 -10   3   7      663.84      605.19     10.91 o 
  -9   3   7      327.02      336.74      9.49 o 
  -8   3   7        0.65       -0.66      1.25 o 
  -7   3   7      542.11      562.60      8.38 o 
  -6   3   7      465.21      438.11      6.27 o 
  -5   3   7       74.66      102.98      3.16 o 
  -4   3   7       95.57       75.91      3.19 o 
  -3   3   7      902.44      934.35      8.06 o 
  -2   3   7       18.34       22.84      1.75 o 
  -1   3   7      759.84      746.11      8.26 o 
   0   3   7      254.65      255.54      4.44 o 
   1   3   7       70.63       54.87      2.37 o 
   2   3   7      192.01      182.01      4.52 o 
   3   3   7        1.91        3.24      1.12 o 
   4   3   7      275.61      271.66      6.08 o 
   5   3   7      108.86      102.47      4.65 o 
   6   3   7      455.33      440.96      9.25 o 
   7   3   7      512.81      503.06     10.11 o 
   8   3   7      232.52      228.85      7.56 o 
   9   3   7      132.42      122.63      9.08 o 
  10   3   7       42.46       37.03      6.09 o 
  11   3   7      620.66      638.46     17.46 o 
  12   3   7       93.33      113.66      9.18 o 
  13   3   7      126.44      117.86      9.67 o 
  14   3   7      227.02      244.74     14.70 o 
 -17   4   7      528.68      600.57     20.20 o 
 -16   4   7       72.74       80.56      8.51 o 
 -15   4   7        1.14       -0.78      3.50 o 
 -14   4   7      245.66      249.81     11.32 o 
 -13   4   7      396.55      402.01     11.91 o 
 -12   4   7      566.94      535.04     13.42 o 
 -11   4   7       47.11       55.68      4.77 o 
 -10   4   7      182.47      156.11      6.74 o 
  -9   4   7      212.01      204.64      6.28 o 
  -8   4   7      554.40      549.08     10.08 o 
  -7   4   7     1270.51     1208.71     17.28 o 
  -6   4   7     2100.01     1966.92     19.14 o 
  -5   4   7      145.02      154.10      3.87 o 
  -4   4   7       84.09       97.11      3.41 o 
  -3   4   7      803.37      750.55      8.03 o 
  -2   4   7     1950.03     1859.82     14.11 o 
  -1   4   7      467.30      471.76      6.18 o 
   0   4   7       96.17       97.68      3.12 o 
   1   4   7       68.46       67.61      3.35 o 
   2   4   7      140.90      141.22      4.19 o 
   3   4   7     1264.87     1292.50     13.76 o 
   4   4   7     3515.77     3421.42     29.83 o 
   5   4   7     1973.57     1951.49     20.58 o 
   6   4   7     1746.41     1707.64     19.12 o 
   7   4   7      312.32      298.44      8.23 o 
   8   4   7      846.36      838.20     16.95 o 
   9   4   7       90.42       95.67      9.13 o 
  10   4   7       86.91       87.46      7.71 o 
  11   4   7       40.10       39.55      5.73 o 
  12   4   7        0.01        6.38      3.50 o 
  13   4   7       37.10       24.10      5.37 o 
  14   4   7       50.90       60.45      7.69 o 
 -17   5   7       39.79       40.38      9.88 o 
 -16   5   7       65.70       77.97      8.47 o 
 -15   5   7      379.06      398.87     14.97 o 
 -14   5   7      166.09      171.43     11.31 o 
 -13   5   7        0.57        0.20      2.72 o 
 -12   5   7        4.75        2.89      2.71 o 
 -11   5   7      793.36      748.82     15.96 o 
 -10   5   7      147.36      163.15      7.39 o 
  -9   5   7      332.11      323.27      9.12 o 
  -8   5   7      177.26      182.41      6.86 o 
  -7   5   7      434.92      460.05      9.24 o 
  -6   5   7      484.61      503.76      9.55 o 
  -5   5   7      174.75      144.28      4.89 o 
  -4   5   7        2.71        5.72      1.80 o 
  -3   5   7      978.27      959.76     12.12 o 
  -2   5   7       32.14       39.64      2.59 o 
  -1   5   7      285.26      290.76      5.24 o 
   0   5   7     2537.31     2469.47     19.94 o 
   1   5   7       26.29       24.63      2.29 o 
   2   5   7      792.06      803.68     11.61 o 
   3   5   7       14.57       20.31      3.44 o 
   4   5   7     1495.98     1454.73     17.13 o 
   5   5   7      539.09      515.59     10.87 o 
   6   5   7       40.42       40.77      3.90 o 
   7   5   7       65.17       54.61      5.73 o 
   8   5   7        4.88        0.24      2.77 o 
   9   5   7       59.52       60.24      6.59 o 
  10   5   7       58.44       51.38      6.26 o 
  11   5   7        0.15       -2.44      2.91 o 
  12   5   7       40.69       45.80      6.70 o 
  13   5   7        6.07        7.75      4.13 o 
  14   5   7       10.34       14.27      4.80 o 
 -16   6   7       97.83      122.74     10.44 o 
 -15   6   7      242.20      218.83     13.59 o 
 -14   6   7      199.57      227.37     26.21 o 
 -13   6   7        1.41        0.20      3.83 o 
 -12   6   7       85.22      104.55      9.03 o 
 -11   6   7       56.51       52.79      6.59 o 
 -10   6   7        6.75        9.84      3.95 o 
  -9   6   7       24.58       15.30      2.77 o 
  -8   6   7        6.89        2.32      2.24 o 
  -7   6   7      832.07      832.09     14.70 o 
  -6   6   7      803.65      766.10     15.14 o 
  -5   6   7      129.45      130.64      5.77 o 
  -4   6   7      217.47      210.18      7.72 o 
  -3   6   7       88.51       99.86      5.02 o 
  -2   6   7      363.31      345.11      8.65 o 
  -1   6   7     1048.90     1045.50     13.42 o 
   0   6   7       57.01       70.53      3.99 o 
   1   6   7      281.22      288.29      6.89 o 
   2   6   7      219.69      266.11      6.70 o 
   3   6   7      253.71      267.45      7.71 o 
   4   6   7      508.06      469.11     10.51 o 
   5   6   7       76.43       71.82      5.41 o 
   6   6   7       10.18       12.34      3.52 o 
   7   6   7        8.44        6.26      3.41 o 
   8   6   7      255.83      252.58     10.89 o 
   9   6   7       84.15       97.32      8.93 o 
  10   6   7       20.33       14.70      4.28 o 
  11   6   7       86.78       64.62      7.47 o 
  12   6   7       49.40       45.31      6.71 o 
  13   6   7       64.30       49.07      7.12 o 
 -15   7   7       87.46       83.46     13.45 o 
 -14   7   7      111.86      108.18      9.85 o 
 -13   7   7        0.32        1.26      3.70 o 
 -12   7   7      145.84      144.88     10.94 o 
 -11   7   7      464.93      459.28     15.42 o 
 -10   7   7      599.85      574.06     19.75 o 
  -9   7   7        8.21        4.02      4.25 o 
  -8   7   7      812.76      799.00     27.37 o 
  -7   7   7       15.05       12.33      3.42 o 
  -6   7   7      172.89      184.45      7.82 o 
  -5   7   7     1054.30     1027.93     24.02 o 
  -4   7   7        8.34       10.35      2.27 o 
  -3   7   7        1.84        2.04      1.91 o 
  -2   7   7      220.71      221.88      7.29 o 
  -1   7   7      187.84      179.94      6.16 o 
   0   7   7       50.21       49.70      4.04 o 
   1   7   7     2096.46     1862.50     24.95 o 
   2   7   7      517.63      447.70     11.42 o 
   3   7   7       27.93       23.56      4.14 o 
   4   7   7        5.88        2.33      1.95 o 
   5   7   7       32.65       22.53      4.30 o 
   6   7   7       23.54       18.35      4.38 o 
   7   7   7        9.15        6.89      3.41 o 
   8   7   7      345.02      345.35     12.95 o 
   9   7   7        0.61        3.12      3.54 o 
  10   7   7      152.72      152.26     15.36 o 
  11   7   7        1.99       -1.84      3.38 o 
  12   7   7      187.30      175.57     12.27 o 
 -14   8   7        0.05       -0.32      3.77 o 
 -13   8   7        7.44       11.78      5.76 o 
 -12   8   7       77.63       69.22      9.58 o 
 -11   8   7       80.16       68.92      9.09 o 
 -10   8   7      173.86      180.21     13.80 o 
  -9   8   7      123.99      128.47     11.71 o 
  -8   8   7      116.22      121.83     10.72 o 
  -7   8   7        0.53        4.50      3.28 o 
  -6   8   7      371.83      360.76      9.99 o 
  -5   8   7        0.21        5.41      5.33 o 
  -4   8   7      365.92      375.82     10.62 o 
  -3   8   7       28.61       28.27      4.89 o 
  -2   8   7      138.14      112.07      8.89 o 
  -1   8   7       22.20       25.36      8.95 o 
   0   8   7      361.18      341.48     11.61 o 
   1   8   7        0.27       -4.15      2.07 o 
   2   8   7       90.69       60.45      5.38 o 
   3   8   7        0.04        4.17      2.64 o 
   4   8   7       63.90       74.54     12.00 o 
   5   8   7       55.51       49.84      6.82 o 
   6   8   7       86.80       92.03      9.52 o 
   7   8   7        1.70       -2.50      3.22 o 
   8   8   7      187.24      197.96     13.72 o 
   9   8   7      417.74      474.33     16.38 o 
  10   8   7       69.93       79.81      8.42 o 
  11   8   7       16.70       17.32      5.16 o 
 -13   9   7      133.81      143.94     13.76 o 
 -12   9   7       41.11       44.29     10.41 o 
 -11   9   7      149.08      160.69     14.19 o 
 -10   9   7       22.29       15.64      5.78 o 
  -9   9   7      224.46      224.70     15.09 o 
  -8   9   7        0.91        6.26      4.46 o 
  -7   9   7      183.24      181.00     13.23 o 
  -6   9   7       46.90       56.86      7.42 o 
  -5   9   7       38.37       56.39      5.24 o 
  -4   9   7        2.51        3.10      2.22 o 
  -3   9   7       46.48       49.56     19.29 o 
  -2   9   7        2.40        8.19      4.44 o 
  -1   9   7        0.01       -8.18      5.67 o 
   0   9   7      270.43      226.52     14.45 o 
   1   9   7      284.88      237.68     10.37 o 
   2   9   7       30.82       29.43     14.31 o 
   3   9   7       63.06       70.01      8.37 o 
   4   9   7       17.03       13.28      4.67 o 
   5   9   7       37.37       36.73      6.58 o 
   6   9   7       52.47       51.09     12.10 o 
   7   9   7        4.96        9.19      4.43 o 
   8   9   7        1.26        4.29      4.28 o 
   9   9   7        4.62        1.59      5.83 o 
  10   9   7       14.81       14.60      6.07 o 
 -11  10   7        5.04        3.57      5.41 o 
 -10  10   7        0.54        0.00      4.72 o 
  -9  10   7      409.64      421.17     18.48 o 
  -8  10   7        3.12        3.85      4.60 o 
  -7  10   7      210.14      221.09     17.35 o 
  -6  10   7        0.15       10.92      7.57 o 
  -5  10   7       66.46       70.33     14.91 o 
  -4  10   7        0.13        3.57      6.38 o 
  -3  10   7       89.46       99.36     19.13 o 
  -2  10   7        7.56        4.71      7.03 o 
  -1  10   7       86.63       83.37     16.91 o 
   0  10   7        0.10        4.60      8.53 o 
   1  10   7       27.41       29.74      7.33 o 
   2  10   7      348.03      376.07     19.71 o 
   3  10   7       33.76       54.40      9.85 o 
   4  10   7        2.12        1.86      5.12 o 
   5  10   7        0.29       -0.87      4.43 o 
   6  10   7       43.65       39.81      7.64 o 
   7  10   7       69.76       92.01     10.51 o 
   8  10   7       24.47       18.73      5.63 o 
  -9  11   7      195.31      212.83     14.80 o 
  -8  11   7       42.84       31.62      7.02 o 
  -7  11   7        0.47        8.35      9.14 o 
  -6  11   7        6.10       14.20      9.55 o 
  -5  11   7      313.35      317.65     26.90 o 
  -4  11   7      210.59      208.26     25.78 o 
  -3  11   7      175.28      203.87     25.15 o 
  -2  11   7       18.30       30.71      6.84 o 
  -1  11   7      178.61      179.29     16.83 o 
   0  11   7        1.94        5.97      6.13 o 
   1  11   7      394.45      434.38     22.23 o 
   2  11   7       18.34       34.92      8.65 o 
   3  11   7       48.06       27.90     11.88 o 
   4  11   7       27.35       16.80      6.95 o 
   5  11   7       13.09       10.44      6.51 o 
   6  11   7       65.61       55.75     12.00 o 
  -5  12   7        3.26        6.13      7.48 o 
  -4  12   7      172.77      174.81     24.59 o 
  -3  12   7       36.20       32.20     12.81 o 
  -2  12   7       98.43       86.69     18.05 o 
  -1  12   7       40.45       50.93     14.20 o 
   0  12   7       35.22       57.12      9.96 o 
   1  12   7       33.75       28.28      7.86 o 
   2  12   7      195.28      236.25     18.71 o 
 -18   0   8       13.85       15.48      5.67 o 
 -17   0   8      519.15      572.26     25.36 o 
 -16   0   8        9.70        1.40      5.54 o 
 -15   0   8      261.18      255.01     17.12 o 
 -14   0   8       98.17      113.68      9.82 o 
 -13   0   8        0.01        4.49      2.60 o 
 -12   0   8        3.19        1.15      2.52 o 
 -11   0   8       65.61       83.30      7.78 o 
 -10   0   8      728.74      713.63     18.64 o 
  -9   0   8     1243.30     1218.15     30.21 o 
  -8   0   8      112.89      134.14      9.11 o 
  -7   0   8      145.00      136.00      4.36 o 
  -6   0   8     1589.54     1569.45     17.10 o 
  -5   0   8       93.14       71.88      3.62 o 
  -4   0   8     1966.66     2043.16     20.32 o 
  -3   0   8      256.67      308.02      6.42 o 
  -2   0   8        1.95        0.53      1.05 o 
  -1   0   8     2746.90     2807.03     25.61 o 
   0   0   8      198.62      198.80      5.24 o 
   1   0   8     3850.18     3937.64     33.32 o 
   2   0   8       64.54       95.89      5.08 o 
   3   0   8      123.74      141.59      5.99 o 
   4   0   8       20.07       22.73      3.80 o 
   5   0   8     2136.92     2018.44     26.73 o 
   6   0   8     1482.56     1399.69     21.38 o 
   7   0   8      124.78      132.39      6.39 o 
   8   0   8      811.64      679.33     14.25 o 
   9   0   8       45.34       26.21      4.90 o 
  10   0   8        8.24        0.40      3.40 o 
  11   0   8      732.59      760.63     38.12 o 
  12   0   8       68.30       31.41     10.36 o 
  13   0   8      187.77      209.74     25.11 o 
  14   0   8        1.05        5.32      8.20 o 
 -18   1   8      187.00      175.43     14.36 o 
 -17   1   8       89.82      114.09      9.66 o 
 -16   1   8       43.74       64.52     10.20 o 
 -15   1   8        1.43        2.63      2.97 o 
 -14   1   8      977.26     1028.99     22.51 o 
 -13   1   8      475.46      481.86     11.62 o 
 -12   1   8        2.70        0.54      1.52 o 
 -11   1   8      350.10      339.66      9.10 o 
 -10   1   8       31.40       20.75      2.59 o 
  -9   1   8        5.59        7.89      1.85 o 
  -8   1   8     1977.50     1900.29     17.79 o 
  -7   1   8      765.47      723.30      8.16 o 
  -6   1   8        0.08        2.54      0.94 o 
  -5   1   8       31.10       24.28      1.58 o 
  -4   1   8      631.62      606.22      6.60 o 
  -3   1   8     2191.30     2113.38     14.76 o 
  -2   1   8     1810.59     1789.89     13.15 o 
  -1   1   8      546.61      598.08      6.63 o 
   0   1   8      376.08      408.14      5.37 o 
   1   1   8      272.19      256.21      4.87 o 
   2   1   8       10.27        8.16      1.48 o 
   3   1   8        3.27        0.41      1.12 o 
   4   1   8      255.97      228.83      5.39 o 
   5   1   8       65.93       64.38      3.52 o 
   6   1   8        1.46        1.75      1.40 o 
   7   1   8      433.48      444.69      7.96 o 
   8   1   8      136.61      129.33      5.66 o 
   9   1   8      112.44      102.55      6.69 o 
  10   1   8      316.31      304.98     11.08 o 
  11   1   8       70.02       66.26     11.11 o 
  12   1   8      462.49      463.48     21.57 o 
  13   1   8       10.74       10.92      5.81 o 
  14   1   8       11.09        8.61      6.13 o 
 -18   2   8       68.96       67.81     16.04 o 
 -17   2   8      116.49      121.27     20.75 o 
 -16   2   8      349.21      392.82     12.95 o 
 -15   2   8       32.00       31.41      4.58 o 
 -14   2   8       48.39       60.77      6.04 o 
 -13   2   8       16.44       15.13      3.48 o 
 -12   2   8      141.99      153.97      6.44 o 
 -11   2   8      494.28      485.45      9.36 o 
 -10   2   8     1414.11     1382.01     16.46 o 
  -9   2   8      566.06      538.39      9.94 o 
  -8   2   8      150.68      169.32      5.85 o 
  -7   2   8     1971.51     1967.35     19.92 o 
  -6   2   8      372.21      341.49      5.52 o 
  -5   2   8      467.63      422.86      6.09 o 
  -4   2   8       52.94       40.53      1.98 o 
  -3   2   8       47.93       44.45      2.33 o 
  -2   2   8      303.80      325.30      6.41 o 
  -1   2   8       25.96       13.58      1.32 o 
   0   2   8      593.76      559.07      8.26 o 
   1   2   8      369.56      367.77      5.88 o 
   2   2   8      239.64      257.29      5.59 o 
   3   2   8      194.00      204.44      5.07 o 
   4   2   8       37.70       30.36      2.50 o 
   5   2   8      887.24      892.35     11.44 o 
   6   2   8       77.12       85.26      4.93 o 
   7   2   8      285.20      263.87      7.39 o 
   8   2   8       97.08       98.02      5.12 o 
   9   2   8        0.23        2.87      2.82 o 
  10   2   8       57.67       52.99      7.04 o 
  11   2   8      782.82      812.33     22.85 o 
  12   2   8        0.18        1.47      4.07 o 
  13   2   8      124.68      140.26     14.93 o 
  14   2   8       95.41       96.10     10.94 o 
 -17   3   8       94.00       98.10      9.66 o 
 -16   3   8        6.41        8.88      5.27 o 
 -15   3   8      130.61      132.83      9.25 o 
 -14   3   8        6.87       11.12      3.04 o 
 -13   3   8       75.67       91.05      6.31 o 
 -12   3   8       49.39       35.74      4.68 o 
 -11   3   8        9.08       16.43      2.82 o 
 -10   3   8      857.88      838.91     14.17 o 
  -9   3   8        5.38        1.24      1.76 o 
  -8   3   8        1.01        1.50      1.66 o 
  -7   3   8      234.16      243.08      6.53 o 
  -6   3   8      135.54      123.94      4.44 o 
  -5   3   8       57.21       53.86      2.86 o 
  -4   3   8      993.35     1037.05     12.13 o 
  -3   3   8       36.42       29.78      1.79 o 
  -2   3   8     1080.67     1127.61     10.01 o 
  -1   3   8        8.10       10.18      1.28 o 
   0   3   8        0.77        2.43      0.90 o 
   1   3   8       83.75       77.76      3.84 o 
   2   3   8      776.95      771.54     10.25 o 
   3   3   8      127.24      119.87      4.18 o 
   4   3   8       26.17       30.99      2.58 o 
   5   3   8      304.05      292.71      7.63 o 
   6   3   8       12.20        7.05      1.99 o 
   7   3   8      395.91      386.30      9.16 o 
   8   3   8      495.00      489.09     17.71 o 
   9   3   8       66.33       64.93      7.56 o 
  10   3   8       16.43       15.24      4.65 o 
  11   3   8       65.72       60.30      7.76 o 
  12   3   8       21.09       17.80      4.90 o 
  13   3   8        0.11       -1.35      3.65 o 
  14   3   8        8.73       13.54      5.54 o 
 -17   4   8       68.88       71.12      8.43 o 
 -16   4   8        9.79       16.88      5.07 o 
 -15   4   8       48.69       44.11      7.47 o 
 -14   4   8        0.12        8.69      3.60 o 
 -13   4   8        0.10        3.35      2.77 o 
 -12   4   8      222.15      218.05      8.99 o 
 -11   4   8     1026.00      994.05     20.57 o 
 -10   4   8      413.78      377.94     10.04 o 
  -9   4   8      258.48      268.41      7.34 o 
  -8   4   8       46.49       44.17      5.47 o 
  -7   4   8      184.22      183.82      5.95 o 
  -6   4   8      391.39      328.72      7.66 o 
  -5   4   8      991.73      966.32     12.37 o 
  -4   4   8      376.21      344.13      7.02 o 
  -3   4   8      686.22      675.25      9.30 o 
  -2   4   8      125.71      132.84      3.34 o 
  -1   4   8        5.20        4.29      1.18 o 
   0   4   8       87.56       88.98      3.06 o 
   1   4   8     1662.83     1607.18     15.87 o 
   2   4   8     1025.12     1032.25     12.34 o 
   3   4   8      412.27      442.12      9.34 o 
   4   4   8     1276.69     1253.04     17.11 o 
   5   4   8       89.01       84.47      5.00 o 
   6   4   8       13.53       10.78      2.51 o 
   7   4   8      134.07      129.18      8.73 o 
   8   4   8        3.47       -0.61      2.68 o 
   9   4   8      154.54      164.15      9.84 o 
  10   4   8       14.71       16.58      4.37 o 
  11   4   8       89.91       91.20      8.54 o 
  12   4   8      180.23      208.01     12.02 o 
  13   4   8        1.39        4.05      3.98 o 
 -16   5   8        0.82        6.95      7.07 o 
 -15   5   8       41.92       39.64      6.57 o 
 -14   5   8        0.21        4.64      3.22 o 
 -13   5   8       35.62       28.91      7.32 o 
 -12   5   8      223.67      239.20      9.45 o 
 -11   5   8      347.26      329.37     12.14 o 
 -10   5   8        0.64       -0.29      2.40 o 
  -9   5   8        0.39        3.37      2.22 o 
  -8   5   8        2.92        2.84      2.19 o 
  -7   5   8      110.09      109.63      5.44 o 
  -6   5   8       56.97       49.84      3.84 o 
  -5   5   8      969.88      939.08     14.72 o 
  -4   5   8     1433.18     1406.57     17.08 o 
  -3   5   8      153.24      134.55      5.54 o 
  -2   5   8      116.69      113.36      5.34 o 
  -1   5   8        0.21        2.07      1.25 o 
   0   5   8      138.19      146.61      4.45 o 
   1   5   8       61.96       58.95      3.48 o 
   2   5   8      414.66      419.51      8.49 o 
   3   5   8     1699.96     1690.76     19.07 o 
   4   5   8      139.75      153.64      5.73 o 
   5   5   8      706.12      663.60     14.44 o 
   6   5   8        3.34        4.34      4.21 o 
   7   5   8        4.01       -0.07      2.80 o 
   8   5   8       27.84       34.62      5.20 o 
   9   5   8        6.09        5.34      3.66 o 
  10   5   8       29.32       24.76      4.93 o 
  11   5   8       94.37      104.41      9.30 o 
  12   5   8       11.20       16.36      4.98 o 
  13   5   8       68.60       64.81      7.91 o 
 -16   6   8      185.53      197.73     13.27 o 
 -15   6   8       49.97       53.53      8.45 o 
 -14   6   8       12.52        4.81      4.74 o 
 -13   6   8        4.25       -1.86      3.10 o 
 -12   6   8       63.63       47.24      8.03 o 
 -11   6   8      417.50      398.47     14.11 o 
 -10   6   8      489.12      502.67     14.36 o 
  -9   6   8        2.70        3.10      3.32 o 
  -8   6   8      137.15      146.59      7.44 o 
  -7   6   8      167.12      175.44      7.08 o 
  -6   6   8       79.75       89.80      7.05 o 
  -5   6   8      171.71      152.07      6.07 o 
  -4   6   8      122.90      135.81      8.87 o 
  -3   6   8      644.90      650.42     12.05 o 
  -2   6   8       22.74       25.66      3.24 o 
  -1   6   8      126.55      137.55      5.86 o 
   0   6   8     2291.05     2223.39     22.28 o 
   1   6   8       14.84       23.03      2.54 o 
   2   6   8      173.49      186.86      8.78 o 
   3   6   8      254.88      236.89      7.51 o 
   4   6   8      501.79      495.71     11.92 o 
   5   6   8       64.19       65.52      6.38 o 
   6   6   8      156.60      177.09      9.87 o 
   7   6   8       30.85       19.02      4.22 o 
   8   6   8       24.18       27.21      5.15 o 
   9   6   8       21.33       26.31      4.81 o 
  10   6   8      228.12      251.83     11.79 o 
  11   6   8        5.58        5.56      3.75 o 
  12   6   8       18.44       20.50      5.45 o 
 -15   7   8      133.72      137.22     16.47 o 
 -14   7   8       75.26       80.40      8.71 o 
 -13   7   8      316.56      345.86     22.39 o 
 -12   7   8       19.44       24.15      5.12 o 
 -11   7   8        0.53       -1.31      3.40 o 
 -10   7   8        1.65        3.47      4.16 o 
  -9   7   8      313.22      335.12     12.40 o 
  -8   7   8      328.07      365.18     12.53 o 
  -7   7   8      332.17      342.27     10.66 o 
  -6   7   8      183.93      189.36      8.13 o 
  -5   7   8        0.26        1.70      2.26 o 
  -4   7   8      108.42      124.76      6.28 o 
  -3   7   8      226.84      228.86      9.19 o 
  -2   7   8       56.37       58.15      4.49 o 
  -1   7   8      237.12      259.55      8.69 o 
   0   7   8      217.31      240.42      8.34 o 
   1   7   8       56.86       49.60      4.87 o 
   2   7   8      285.75      277.23      9.27 o 
   3   7   8      427.23      410.40     10.13 o 
   4   7   8       38.29       28.03      4.43 o 
   5   7   8        0.12        3.86      6.37 o 
   6   7   8      302.09      290.61     11.80 o 
   7   7   8       15.97       23.67      4.83 o 
   8   7   8       46.71       46.52     11.49 o 
   9   7   8      167.53      188.60     12.19 o 
  10   7   8       13.71        8.28      4.68 o 
  11   7   8        9.77        2.81      4.40 o 
 -14   8   8       33.50       43.70      8.90 o 
 -13   8   8       22.00       16.66      6.29 o 
 -12   8   8      223.19      222.82     19.76 o 
 -11   8   8      179.97      157.72     13.69 o 
 -10   8   8      197.80      221.38     14.45 o 
  -9   8   8        5.64       11.82      4.97 o 
  -8   8   8       55.15       66.89      8.44 o 
  -7   8   8        6.38        8.20      4.30 o 
  -6   8   8      437.45      415.97     17.73 o 
  -5   8   8       14.58       13.06      3.25 o 
  -4   8   8      101.02       88.85      6.60 o 
  -3   8   8        3.33        7.86      4.34 o 
  -2   8   8        0.22        2.24      2.82 o 
  -1   8   8      153.02      153.85     12.00 o 
   0   8   8      113.48      121.13      8.52 o 
   1   8   8      334.36      326.16     11.81 o 
   2   8   8        3.31        1.83      2.71 o 
   3   8   8        0.05       10.26     12.77 o 
   4   8   8       69.05       65.87      7.92 o 
   5   8   8       22.67       18.35      5.57 o 
   6   8   8      435.79      489.29     15.53 o 
   7   8   8       16.61       15.94      6.26 o 
   8   8   8        0.03        3.07      3.60 o 
   9   8   8       25.56       25.79      7.76 o 
  10   8   8        4.45        5.42      3.88 o 
 -12   9   8      150.47      140.07     13.43 o 
 -11   9   8      346.59      329.67     16.76 o 
 -10   9   8       15.50       20.69      6.30 o 
  -9   9   8       90.13      102.94     10.98 o 
  -8   9   8       36.80       47.83      7.94 o 
  -7   9   8      421.55      434.79     17.23 o 
  -6   9   8       43.29       52.58     10.15 o 
  -5   9   8       59.74       67.37      6.82 o 
  -4   9   8      267.73      277.57     22.83 o 
  -3   9   8      575.29      566.65     22.72 o 
  -2   9   8      372.40      398.54     25.47 o 
  -1   9   8      139.88      152.07     14.40 o 
   0   9   8       23.11       40.10     14.81 o 
   1   9   8      248.06      229.34     15.31 o 
   2   9   8      271.96      264.04     17.61 o 
   3   9   8      144.21      200.86     15.88 o 
   4   9   8       21.11       25.21      6.66 o 
   5   9   8       77.61       69.61      9.01 o 
   6   9   8        1.69       -3.47      3.50 o 
   7   9   8      745.65      834.08     25.57 o 
   8   9   8       17.32       13.50      8.54 o 
   9   9   8       59.73       43.87     10.16 o 
 -11  10   8        8.61       17.48      5.98 o 
 -10  10   8       54.17       68.95      9.74 o 
  -9  10   8      472.53      442.42     19.04 o 
  -8  10   8       93.44      102.72     10.91 o 
  -7  10   8      115.50      128.19     11.73 o 
  -6  10   8      433.15      479.35     32.38 o 
  -5  10   8      608.65      551.33     34.55 o 
  -4  10   8      267.36      304.44     16.84 o 
  -3  10   8      136.60      217.39     40.96 o 
  -2  10   8      211.15      227.14     15.50 o 
  -1  10   8        2.52       -9.03      9.04 o 
   0  10   8      152.72      131.01     14.62 o 
   1  10   8      257.69      277.78     17.83 o 
   2  10   8       81.76       64.42     10.78 o 
   3  10   8       75.25       50.67     14.88 o 
   4  10   8       42.56       32.50      8.20 o 
   5  10   8      121.75      143.60     15.63 o 
   6  10   8      501.40      533.20     20.48 o 
   7  10   8        0.05        4.88      4.15 o 
  -8  11   8        9.32       21.69     11.30 o 
  -7  11   8        5.14        8.55      9.83 o 
  -6  11   8       79.51       91.23     18.22 o 
  -5  11   8       16.89       16.38      9.54 o 
  -4  11   8       14.46       18.06      9.68 o 
  -3  11   8      292.52      301.56     26.54 o 
  -2  11   8        2.57        9.83      8.16 o 
  -1  11   8        3.33       21.63     14.49 o 
   0  11   8       10.23       13.29      6.61 o 
   1  11   8        4.63       -1.31      5.13 o 
   2  11   8        0.19        3.55      5.31 o 
   3  11   8        7.57        1.44      5.41 o 
   4  11   8       92.15      129.40     15.47 o 
 -18   1   9       48.90       36.58     17.26 o 
 -17   1   9       98.20       98.21      9.15 o 
 -16   1   9       35.08       40.33      6.19 o 
 -15   1   9       26.55       23.51      4.99 o 
 -14   1   9       31.43       33.19      5.24 o 
 -13   1   9       37.74       35.57      4.22 o 
 -12   1   9       15.36       13.25      2.53 o 
 -11   1   9      745.28      671.08     14.73 o 
 -10   1   9      131.02      107.80      6.14 o 
  -9   1   9      425.06      428.65      9.78 o 
  -8   1   9       67.61       73.88      4.31 o 
  -7   1   9      337.11      346.32      8.00 o 
  -6   1   9       26.36       22.15      2.30 o 
  -5   1   9      184.47      178.16      4.05 o 
  -4   1   9      631.52      642.72      7.48 o 
  -3   1   9        5.20        6.87      1.16 o 
  -2   1   9     1169.65     1246.49     10.82 o 
  -1   1   9      143.31      144.97      3.39 o 
   0   1   9      207.32      238.55      4.34 o 
   1   1   9      648.91      648.51      8.53 o 
   2   1   9      200.50      221.95      5.82 o 
   3   1   9        0.01        1.59      1.31 o 
   4   1   9        1.50       -0.68      1.52 o 
   5   1   9      843.72      795.16     11.11 o 
   6   1   9      251.23      235.87      6.00 o 
   7   1   9      195.62      208.75      6.14 o 
   8   1   9      330.74      351.41     10.37 o 
   9   1   9       68.68       50.56      5.57 o 
  10   1   9       86.57       74.18      9.92 o 
  11   1   9      123.55      115.59     12.98 o 
  12   1   9        0.00       -2.77      4.21 o 
  13   1   9        0.02       -3.80      3.98 o 
  14   1   9       29.82       15.83      6.70 o 
 -18   2   9       23.99       43.84      8.23 o 
 -17   2   9       23.66       45.67     15.21 o 
 -16   2   9       10.71        8.76      3.70 o 
 -15   2   9       76.48       68.63      7.29 o 
 -14   2   9      220.62      226.09     12.63 o 
 -13   2   9       40.14       34.88      6.31 o 
 -12   2   9      145.70      126.50      8.59 o 
 -11   2   9       63.96       64.50      4.48 o 
 -10   2   9      236.95      212.68      6.48 o 
  -9   2   9     1894.68     1808.67     21.94 o 
  -8   2   9     1234.29     1185.13     15.55 o 
  -7   2   9       39.32       47.55      3.64 o 
  -6   2   9       50.19       52.22      3.63 o 
  -5   2   9      411.46      364.54      6.63 o 
  -4   2   9       14.18       18.21      1.76 o 
  -3   2   9      447.81      462.65      6.29 o 
  -2   2   9      131.76      111.00      3.14 o 
  -1   2   9        1.05       -0.35      0.86 o 
   0   2   9       21.42       23.00      1.95 o 
   1   2   9      381.82      376.18      7.09 o 
   2   2   9      232.91      230.16      9.56 o 
   3   2   9      310.46      284.31      6.28 o 
   4   2   9       66.63       66.69      3.96 o 
   5   2   9        0.23        2.83      1.37 o 
   6   2   9       20.16       22.37      2.61 o 
   7   2   9       21.43       26.56      3.08 o 
   8   2   9      162.17      156.62      8.86 o 
   9   2   9        7.97        3.82      3.26 o 
  10   2   9       72.13       87.07      8.93 o 
  11   2   9        6.67        8.24      4.06 o 
  12   2   9      200.29      198.24     28.77 o 
  13   2   9      120.47      119.32     28.22 o 
 -17   3   9       12.30        7.74      8.19 o 
 -16   3   9      381.93      402.37     17.50 o 
 -15   3   9      227.48      225.57     10.46 o 
 -14   3   9        9.37        9.25      3.97 o 
 -13   3   9      196.62      205.77      9.51 o 
 -12   3   9      605.97      595.66     13.16 o 
 -11   3   9       98.48       97.43      5.90 o 
 -10   3   9      362.49      375.80      9.40 o 
  -9   3   9        3.36        7.71      1.98 o 
  -8   3   9        0.05       -1.28      1.58 o 
  -7   3   9      308.59      278.42      7.15 o 
  -6   3   9     2625.45     2514.41     24.75 o 
  -5   3   9        0.51       -0.46      1.12 o 
  -4   3   9        1.66        0.76      1.16 o 
  -3   3   9      220.21      227.02      5.04 o 
  -2   3   9      352.84      341.86      5.32 o 
  -1   3   9      596.28      586.77      7.72 o 
   0   3   9       18.25       19.34      2.03 o 
   1   3   9      610.83      608.17      9.30 o 
   2   3   9      198.04      199.60      5.32 o 
   3   3   9      563.36      532.11      8.84 o 
   4   3   9      384.54      370.56      8.07 o 
   5   3   9      813.04      789.34     13.53 o 
   6   3   9      114.97      119.82      5.76 o 
   7   3   9        0.45        1.59      3.00 o 
   8   3   9       47.90       52.43      6.91 o 
   9   3   9       77.52       85.67      8.68 o 
  10   3   9       29.94       26.39      5.68 o 
  11   3   9       13.53        8.75      5.90 o 
  12   3   9        1.92        1.60      3.68 o 
  13   3   9       61.01       70.70      9.51 o 
 -17   4   9       18.23       30.69      6.14 o 
 -16   4   9       28.11       17.65      4.33 o 
 -15   4   9      190.01      196.95     15.68 o 
 -14   4   9      482.67      552.82     15.85 o 
 -13   4   9      411.13      407.30     12.34 o 
 -12   4   9       44.74       40.98      4.99 o 
 -11   4   9      151.63      133.36      8.25 o 
 -10   4   9     1296.10     1311.30     21.73 o 
  -9   4   9      716.84      724.60     12.63 o 
  -8   4   9      339.44      334.60      9.03 o 
  -7   4   9       36.69       34.28      5.06 o 
  -6   4   9        0.43        0.76      2.02 o 
  -5   4   9      384.61      377.79      9.07 o 
  -4   4   9      400.47      390.40      7.79 o 
  -3   4   9      643.61      640.54     12.82 o 
  -2   4   9      780.44      726.39     14.25 o 
  -1   4   9      609.09      621.11      8.02 o 
   0   4   9      437.48      466.08      8.21 o 
   1   4   9     4626.97     4458.33     34.35 o 
   2   4   9      476.06      490.76      8.53 o 
   3   4   9       21.17       16.20      2.65 o 
   4   4   9       40.12       36.28      3.62 o 
   5   4   9      248.51      244.47      7.48 o 
   6   4   9      249.57      252.22     11.71 o 
   7   4   9      356.33      364.46     14.38 o 
   8   4   9        7.78       14.09      3.90 o 
   9   4   9      164.70      175.49     10.97 o 
  10   4   9        0.43        5.26      3.58 o 
  11   4   9      150.85      149.70     10.84 o 
  12   4   9      560.34      625.81     19.65 o 
  13   4   9       27.73       25.80      5.73 o 
 -16   5   9      281.15      335.64     14.44 o 
 -15   5   9       63.83       61.64      7.49 o 
 -14   5   9        7.17        4.20      2.73 o 
 -13   5   9      160.02      194.28     12.93 o 
 -12   5   9       51.63       59.08      5.91 o 
 -11   5   9      455.85      458.19     12.99 o 
 -10   5   9      135.63      147.59      9.71 o 
  -9   5   9        4.15       10.95      4.05 o 
  -8   5   9       69.36       69.88      5.40 o 
  -7   5   9       41.73       40.13      3.62 o 
  -6   5   9      156.74      159.28      6.92 o 
  -5   5   9     1857.53     1814.97     22.49 o 
  -4   5   9       92.50       77.17      5.52 o 
  -3   5   9      172.93      161.52      6.05 o 
  -2   5   9       28.75       25.42      2.99 o 
  -1   5   9     1123.16     1061.38     15.81 o 
   0   5   9      428.97      485.80      8.33 o 
   1   5   9        0.06        2.20      2.01 o 
   2   5   9       13.41       20.04      3.97 o 
   3   5   9      363.47      350.54      8.17 o 
   4   5   9      229.27      216.72     11.89 o 
   5   5   9      850.40      814.86     18.24 o 
   6   5   9      419.13      453.37     13.84 o 
   7   5   9       59.82       54.75      6.33 o 
   8   5   9       25.11       29.21      5.09 o 
   9   5   9      276.53      296.97     12.31 o 
  10   5   9      153.96      165.36     11.44 o 
  11   5   9        1.18        0.13      3.46 o 
  12   5   9        1.95        7.06      3.91 o 
 -15   6   9      299.94      294.86     13.53 o 
 -14   6   9      363.01      364.93     14.67 o 
 -13   6   9      197.25      201.04     12.15 o 
 -12   6   9      577.68      573.16     18.65 o 
 -11   6   9       86.05       88.49      7.29 o 
 -10   6   9      731.52      715.62     16.42 o 
  -9   6   9     1052.63     1065.86     20.05 o 
  -8   6   9       25.74       35.28      4.62 o 
  -7   6   9        2.56        6.84      2.67 o 
  -6   6   9       23.11       24.37      3.32 o 
  -5   6   9       73.36       68.88      5.42 o 
  -4   6   9      383.83      352.48      9.95 o 
  -3   6   9        5.05        4.73      2.11 o 
  -2   6   9      442.82      419.79      9.83 o 
  -1   6   9      454.56      413.38      9.71 o 
   0   6   9      248.78      252.49     16.80 o 
   1   6   9       60.47       66.43      4.73 o 
   2   6   9      961.51      907.15     16.34 o 
   3   6   9      427.01      475.04     10.86 o 
   4   6   9        7.41        3.57      2.65 o 
   5   6   9       93.38      109.36      8.15 o 
   6   6   9      339.38      312.93     11.93 o 
   7   6   9       11.40       11.76      3.94 o 
   8   6   9      309.48      307.29     12.71 o 
   9   6   9       15.57       14.35      5.35 o 
  10   6   9       57.67       54.46      8.41 o 
  11   6   9       40.91       50.99      7.81 o 
 -14   7   9      116.34      125.16     10.78 o 
 -13   7   9       94.74      104.64     10.14 o 
 -12   7   9        0.47        0.90      4.00 o 
 -11   7   9       82.38       90.63      8.93 o 
 -10   7   9      217.74      220.55     13.49 o 
  -9   7   9       22.22       29.98      5.20 o 
  -8   7   9      214.62      209.09     10.23 o 
  -7   7   9      261.52      258.83     13.06 o 
  -6   7   9      166.47      175.15      7.90 o 
  -5   7   9       97.19       99.33      6.94 o 
  -4   7   9       45.36       56.68      5.20 o 
  -3   7   9      657.70      612.71     13.57 o 
  -2   7   9      358.46      354.50     11.65 o 
  -1   7   9      179.83      146.72      7.67 o 
   0   7   9       89.21       93.93      6.44 o 
   1   7   9        5.27       11.92      5.87 o 
   2   7   9       91.11       89.59      6.07 o 
   3   7   9      264.62      262.12     10.35 o 
   4   7   9       11.53       31.75      6.53 o 
   5   7   9       36.59       27.74      7.12 o 
   6   7   9       10.20        6.22      3.65 o 
   7   7   9        2.12        4.79      3.40 o 
   8   7   9        0.40       -2.12      3.49 o 
   9   7   9       46.68       55.41      7.20 o 
  10   7   9       38.08       41.21      6.65 o 
 -13   8   9        0.22        4.90      7.46 o 
 -12   8   9       13.24       21.52      6.55 o 
 -11   8   9        6.86       11.80      5.42 o 
 -10   8   9        2.11        2.21      6.85 o 
  -9   8   9       11.27        6.94      4.58 o 
  -8   8   9       46.47       65.55      7.10 o 
  -7   8   9       32.55       38.30      6.32 o 
  -6   8   9       16.41       13.28      4.01 o 
  -5   8   9       95.91      113.27     15.87 o 
  -4   8   9      495.95      506.75     14.47 o 
  -3   8   9      153.96      152.32     11.05 o 
  -2   8   9        8.16       -7.68      5.76 o 
  -1   8   9        0.04        6.14      3.71 o 
   0   8   9       17.96       24.59      4.32 o 
   1   8   9        6.88        5.31      5.17 o 
   2   8   9      253.90      228.03     15.56 o 
   3   8   9       74.08      115.87     38.26 o 
   4   8   9       45.84       42.57      7.04 o 
   5   8   9      125.51      139.46      9.96 o 
   6   8   9        0.09        1.30      2.96 o 
   7   8   9       12.96        6.12      3.93 o 
   8   8   9        6.11       11.19      4.64 o 
   9   8   9      111.43      116.46     13.25 o 
 -12   9   9      316.75      330.70     17.03 o 
 -11   9   9       24.72       12.28     12.72 o 
 -10   9   9       54.64       24.10     14.91 o 
  -9   9   9        0.07        0.63      7.80 o 
  -8   9   9       44.72       51.67      8.12 o 
  -7   9   9      185.99      200.86     16.39 o 
  -6   9   9        1.32       -0.72      3.80 o 
  -5   9   9      136.46      138.54     11.79 o 
  -4   9   9       17.12       13.80      5.55 o 
  -3   9   9       22.57       46.77     21.18 o 
  -2   9   9      227.25      231.36     15.20 o 
  -1   9   9        8.96        7.42      4.41 o 
   0   9   9       53.70       59.20     16.06 o 
   1   9   9       84.13       89.98     11.67 o 
   2   9   9       16.21       30.55      7.29 o 
   3   9   9       76.83       87.17     11.94 o 
   4   9   9       22.82       11.56     12.82 o 
   5   9   9       14.88       20.40      9.36 o 
   6   9   9       12.13        9.40      4.97 o 
   7   9   9      263.38      337.22     16.59 o 
   8   9   9       24.33       13.44      7.90 o 
 -10  10   9      189.21      156.84     24.60 o 
  -9  10   9        9.86        4.52      6.98 o 
  -8  10   9      126.01      163.55     13.73 o 
  -7  10   9        1.77       -2.51      7.53 o 
  -6  10   9      127.66      124.66     20.27 o 
  -5  10   9      479.53      541.41     34.64 o 
  -4  10   9      112.64       95.27     15.67 o 
  -3  10   9       14.74       27.58     15.95 o 
  -2  10   9        1.95        8.23      8.19 o 
  -1  10   9        0.56        2.18      4.32 o 
   0  10   9        7.09       35.89     14.62 o 
   1  10   9      109.73      125.61     14.76 o 
   2  10   9      319.25      368.14     21.14 o 
   3  10   9        1.76       13.33      6.98 o 
   4  10   9       38.24       44.32      9.75 o 
   5  10   9       25.65       31.68      8.72 o 
   6  10   9        9.78        9.44      7.23 o 
  -7  11   9      203.52      244.57     29.22 o 
  -6  11   9       56.45       43.31     13.99 o 
  -5  11   9        0.93        9.63      8.66 o 
  -4  11   9       32.44       37.00     12.98 o 
  -3  11   9        2.49       14.93      8.95 o 
  -2  11   9       45.34       33.45      8.94 o 
  -1  11   9       71.67       33.34     17.17 o 
   0  11   9       15.61        0.17     11.01 o 
   1  11   9       89.27      100.22     13.71 o 
   2  11   9      182.27      257.19     20.24 o 
   3  11   9      188.15      203.84     36.53 o 
 -17   0  10       64.88       62.62     10.70 o 
 -16   0  10      109.12      128.04     14.86 o 
 -15   0  10       42.15       45.75      8.91 o 
 -14   0  10        0.04        8.63      4.14 o 
 -13   0  10      320.01      379.87     23.19 o 
 -12   0  10      668.64      619.81     19.11 o 
 -11   0  10        2.06        4.83      2.76 o 
 -10   0  10       15.22        8.71      3.49 o 
  -9   0  10       11.01       11.43      3.33 o 
  -8   0  10        7.91       10.28      4.12 o 
  -7   0  10     1196.08     1213.49     24.97 o 
  -6   0  10      863.16      907.21     17.77 o 
  -5   0  10        7.62        4.02      2.04 o 
  -4   0  10      153.78      141.10      5.46 o 
  -3   0  10        3.96        5.47      3.17 o 
  -2   0  10     1394.76     1442.00     23.54 o 
  -1   0  10     1131.39     1103.90     17.91 o 
   0   0  10       61.83       61.78      4.45 o 
   1   0  10       80.31       82.90      5.83 o 
   2   0  10      607.34      578.46     13.22 o 
   3   0  10      405.14      373.31     10.64 o 
   4   0  10       74.04       68.73      6.26 o 
   5   0  10      323.52      381.53     11.09 o 
   6   0  10       14.52       13.23      2.77 o 
   7   0  10     2481.41     2340.03     38.84 o 
   8   0  10     1546.75     1571.35     54.86 o 
   9   0  10       56.09       61.78     13.34 o 
  10   0  10       79.23       77.62     15.49 o 
  12   0  10       10.14       14.30      8.56 o 
  13   0  10      666.51      765.43     43.06 o 
 -17   1  10       32.06       24.15      5.51 o 
 -16   1  10      362.55      391.83     21.11 o 
 -15   1  10        0.08       -3.52      3.65 o 
 -14   1  10       41.78       33.82      8.65 o 
 -13   1  10      321.22      308.21     10.65 o 
 -12   1  10      121.26       97.92     10.66 o 
 -11   1  10      645.58      584.27     12.84 o 
 -10   1  10       58.56       70.51      5.20 o 
  -9   1  10      185.75      168.70      6.68 o 
  -8   1  10     1146.08     1108.61     16.05 o 
  -7   1  10        7.17        8.01      1.95 o 
  -6   1  10       81.19       74.17      4.26 o 
  -5   1  10     1361.93     1321.14     14.74 o 
  -4   1  10       33.78       54.39      3.17 o 
  -3   1  10      684.93      660.24      8.96 o 
  -2   1  10      543.13      553.64      7.66 o 
  -1   1  10       66.75       74.40      3.13 o 
   0   1  10      323.40      342.10      6.36 o 
   1   1  10      336.22      312.45      6.74 o 
   2   1  10      631.20      595.59      9.57 o 
   3   1  10        0.77        0.70      1.23 o 
   4   1  10       55.11       47.67      3.32 o 
   5   1  10        4.45        5.84      1.65 o 
   6   1  10      539.18      512.27      9.23 o 
   7   1  10      190.65      178.83      7.52 o 
   8   1  10      103.20       98.10      7.46 o 
   9   1  10      113.07       98.10      9.36 o 
  10   1  10       81.90       85.51     11.09 o 
  11   1  10        1.52        2.91      4.73 o 
  12   1  10      335.95      345.95     19.91 o 
  13   1  10       25.57       19.90      7.69 o 
 -17   2  10      418.92      425.44     18.15 o 
 -16   2  10      118.36      104.86      9.47 o 
 -15   2  10      257.63      279.34     12.33 o 
 -14   2  10      123.33      113.25      9.24 o 
 -13   2  10      985.97      922.57     25.18 o 
 -12   2  10      449.57      444.81     12.45 o 
 -11   2  10      140.66      136.97      9.09 o 
 -10   2  10       77.77       61.51      4.90 o 
  -9   2  10       39.78       28.84      3.26 o 
  -8   2  10      735.06      712.73     11.95 o 
  -7   2  10     1057.09     1039.75     15.64 o 
  -6   2  10        2.35        4.59      1.83 o 
  -5   2  10      362.02      308.66      7.30 o 
  -4   2  10        3.34        4.24      1.42 o 
  -3   2  10      329.59      311.80      9.21 o 
  -2   2  10     1191.13     1204.96     11.64 o 
  -1   2  10      863.16      873.53      9.63 o 
   0   2  10       38.88       43.23      2.73 o 
   1   2  10       37.08       34.73      4.33 o 
   2   2  10     1072.70     1022.88     13.05 o 
   3   2  10      766.38      757.51     11.11 o 
   4   2  10       95.32       80.92      4.29 o 
   5   2  10        1.27        2.57      1.56 o 
   6   2  10       15.34       14.09      2.96 o 
   7   2  10      656.80      677.07     16.51 o 
   8   2  10       32.92       43.40      6.29 o 
   9   2  10       76.10       72.61      8.07 o 
  10   2  10        0.99       -1.32      3.06 o 
  11   2  10        0.57       -0.44      4.31 o 
  12   2  10       38.91       28.54      8.60 o 
  13   2  10       53.00       37.29      9.20 o 
 -17   3  10       13.26       12.68      5.23 o 
 -16   3  10       13.27        3.12      3.27 o 
 -15   3  10       51.46       43.51      9.56 o 
 -14   3  10      206.78      221.82     16.20 o 
 -13   3  10       91.37       68.50      7.29 o 
 -12   3  10       28.05       33.17      5.22 o 
 -11   3  10      332.09      313.62     11.07 o 
 -10   3  10      215.91      201.80      7.16 o 
  -9   3  10       85.55      106.01      6.14 o 
  -8   3  10      281.86      299.42      7.80 o 
  -7   3  10      277.23      275.98     10.41 o 
  -6   3  10      646.55      623.45     10.99 o 
  -5   3  10      144.42      114.19      5.39 o 
  -4   3  10     1192.68     1155.53     16.41 o 
  -3   3  10      404.12      390.29      7.28 o 
  -2   3  10      194.94      197.81      4.98 o 
  -1   3  10        1.92        2.94      1.58 o 
   0   3  10      212.48      199.11      5.55 o 
   1   3  10       71.45       78.14      3.94 o 
   2   3  10      186.33      172.18      5.27 o 
   3   3  10     1101.22     1077.23     13.74 o 
   4   3  10      438.93      404.20      8.81 o 
   5   3  10      216.00      200.66      6.91 o 
   6   3  10       86.05       84.52      7.80 o 
   7   3  10       98.93       98.56      9.39 o 
   8   3  10       85.61      101.59      9.45 o 
   9   3  10        0.10       -0.46      3.39 o 
  10   3  10        0.31        2.88      3.55 o 
  11   3  10        6.31        6.49      4.27 o 
  12   3  10        2.01       -0.43      3.82 o 
 -16   4  10        7.06        5.42      3.95 o 
 -15   4  10        0.32        2.85      3.71 o 
 -14   4  10       25.47       29.11      4.74 o 
 -13   4  10        6.00       11.32      3.48 o 
 -12   4  10        8.70        4.03      2.61 o 
 -11   4  10       81.03       92.41      7.04 o 
 -10   4  10       58.58       67.87      5.86 o 
  -9   4  10       86.19       69.69      6.12 o 
  -8   4  10       29.53       26.22      3.56 o 
  -7   4  10       23.85       16.56      2.92 o 
  -6   4  10       35.55       28.69      3.11 o 
  -5   4  10       43.93       39.83      3.47 o 
  -4   4  10        6.86        4.40      2.32 o 
  -3   4  10       15.76       14.61      2.14 o 
  -2   4  10        5.50        7.38      1.73 o 
  -1   4  10       28.57       24.70      4.31 o 
   0   4  10       45.14       44.95      3.34 o 
   1   4  10        0.01       -0.17      1.39 o 
   2   4  10       92.58       95.22      5.04 o 
   3   4  10        2.68        0.78      1.75 o 
   4   4  10       15.97       18.99      3.46 o 
   5   4  10      106.57      101.86      8.85 o 
   6   4  10       20.04       16.14      4.38 o 
   7   4  10        3.64        3.31      3.31 o 
   8   4  10        5.29        8.32      3.74 o 
   9   4  10      321.97      329.47     16.32 o 
  10   4  10        4.34        1.83      3.46 o 
  11   4  10        0.20        0.42      3.38 o 
  12   4  10      209.14      207.55     13.99 o 
 -16   5  10       76.34       75.13     11.31 o 
 -15   5  10       23.44       30.58      5.76 o 
 -14   5  10       26.54       24.24      4.52 o 
 -13   5  10        2.31        7.68      3.33 o 
 -12   5  10        2.73        3.78      3.11 o 
 -11   5  10       19.50       26.47      4.97 o 
 -10   5  10        4.34        7.29      2.86 o 
  -9   5  10      135.27      148.17      9.64 o 
  -8   5  10       72.38       85.46      7.15 o 
  -7   5  10      445.54      411.56     11.16 o 
  -6   5  10       51.49       50.25      4.57 o 
  -5   5  10       33.79       33.16      3.94 o 
  -4   5  10       10.99       10.98      2.63 o 
  -3   5  10        9.88        7.85      2.41 o 
  -2   5  10      171.16      166.94      6.28 o 
  -1   5  10        1.22        5.43      1.97 o 
   0   5  10      470.02      485.81     10.64 o 
   1   5  10       70.82       49.60      5.38 o 
   2   5  10     1012.23      976.49     14.36 o 
   3   5  10      147.06      130.57      6.16 o 
   4   5  10      210.13      213.72      9.29 o 
   5   5  10        6.77       15.62      3.80 o 
   6   5  10       49.77       56.10      6.36 o 
   7   5  10        3.39        5.90      3.31 o 
   8   5  10      123.75      145.37     10.40 o 
   9   5  10       29.46       25.86      5.98 o 
  10   5  10       82.86       96.37      9.04 o 
  11   5  10       19.14       15.23      5.06 o 
 -15   6  10        0.00       -4.84      3.18 o 
 -14   6  10      222.71      192.72     12.81 o 
 -13   6  10      200.42      202.95     16.22 o 
 -12   6  10       20.92       32.25      5.99 o 
 -11   6  10      676.86      661.03     17.71 o 
 -10   6  10      516.15      517.38     14.19 o 
  -9   6  10       10.39        5.21      3.14 o 
  -8   6  10      248.15      247.94      9.70 o 
  -7   6  10       80.52       91.59      8.89 o 
  -6   6  10      148.08      150.93      9.50 o 
  -5   6  10       31.34       29.57      3.93 o 
  -4   6  10       47.23       42.92      4.51 o 
  -3   6  10       86.07       91.30      6.26 o 
  -2   6  10        0.18        4.06      2.31 o 
  -1   6  10        2.07        6.47      2.39 o 
   0   6  10        4.24        0.50      2.13 o 
   1   6  10      240.99      201.85      7.92 o 
   2   6  10        4.30        4.46      1.92 o 
   3   6  10        6.58        0.82      2.23 o 
   4   6  10      460.02      469.41     14.11 o 
   5   6  10      126.09      127.72      9.15 o 
   6   6  10       32.88       33.58      5.31 o 
   7   6  10      288.45      295.61     12.35 o 
   8   6  10        3.08       -2.46      3.12 o 
   9   6  10       74.30       80.21      8.17 o 
  10   6  10        7.02        6.31      3.91 o 
 -14   7  10      128.25      134.28     11.26 o 
 -13   7  10      271.79      292.64     21.09 o 
 -12   7  10       59.92       48.20      8.09 o 
 -11   7  10      164.71      162.51     11.51 o 
 -10   7  10      151.10      142.52     10.27 o 
  -9   7  10      270.36      268.33     12.07 o 
  -8   7  10        5.55       11.65      3.76 o 
  -7   7  10        1.70        7.87      3.62 o 
  -6   7  10      128.32      139.13     13.49 o 
  -5   7  10       71.42       72.28      8.02 o 
  -4   7  10        8.37        7.05      3.15 o 
  -3   7  10      166.39      159.33      7.52 o 
  -2   7  10       45.65       27.31      7.80 o 
  -1   7  10        0.05        4.11      2.86 o 
   0   7  10       72.08       70.45      6.80 o 
   1   7  10      570.72      562.41     18.31 o 
   2   7  10        0.35        5.03     10.60 o 
   3   7  10      120.04      138.25     20.81 o 
   4   7  10       21.15       26.81      4.97 o 
   5   7  10      203.05      223.84     10.91 o 
   6   7  10      364.70      381.71     14.06 o 
   7   7  10      216.36      223.71     11.53 o 
   8   7  10      215.61      257.73     12.41 o 
   9   7  10        0.22        0.18      3.61 o 
 -13   8  10      168.41      216.50     21.19 o 
 -12   8  10      150.41      125.13     24.42 o 
 -11   8  10      618.77      605.71     22.61 o 
 -10   8  10        0.43       -3.25      8.32 o 
  -9   8  10        1.35       -2.25      3.98 o 
  -8   8  10      142.70      164.55     10.11 o 
  -7   8  10      300.37      313.99     12.43 o 
  -6   8  10      382.66      409.90     16.05 o 
  -5   8  10        1.59        5.46      4.29 o 
  -4   8  10       29.47       53.66     18.62 o 
  -3   8  10       96.67       99.87      9.09 o 
  -2   8  10      371.83      348.47     18.46 o 
  -1   8  10       23.69       16.69      6.47 o 
   0   8  10      779.35      720.90     27.18 o 
   1   8  10      183.25      143.24     23.53 o 
   2   8  10       88.63       60.01     10.44 o 
   3   8  10      642.60      626.55     26.24 o 
   4   8  10      129.99      136.17     14.78 o 
   5   8  10        5.11       -1.70      3.04 o 
   6   8  10       97.86       99.56      9.99 o 
   7   8  10        2.17        3.71      3.68 o 
   8   8  10      113.62      117.33     10.18 o 
 -11   9  10       56.80       61.74     10.38 o 
 -10   9  10      348.46      355.25     20.36 o 
  -9   9  10       34.86       39.98      7.81 o 
  -8   9  10      178.32      189.12     14.45 o 
  -7   9  10       55.09       64.04      8.41 o 
  -6   9  10      193.86      265.06     67.97 o 
  -5   9  10      122.44       97.41     14.53 o 
  -4   9  10      228.05      264.77     16.33 o 
  -3   9  10      129.56      180.74     14.58 o 
  -2   9  10        4.66        2.89     12.23 o 
  -1   9  10       72.65       84.66     34.81 o 
   0   9  10      428.46      406.69     21.08 o 
   1   9  10        0.08       -0.59      5.20 o 
   2   9  10      730.99      700.11     54.64 o 
   3   9  10       15.91        8.31     13.28 o 
   4   9  10      123.00       93.85     13.14 o 
   5   9  10        3.54       12.17      8.36 o 
   6   9  10       49.11       57.42     17.52 o 
  -9  10  10       90.63      100.92     11.61 o 
  -8  10  10       12.01       27.23     11.13 o 
  -7  10  10       15.80        9.06      9.02 o 
  -6  10  10       11.19       18.80      9.85 o 
  -5  10  10       16.73       11.96      6.16 o 
  -4  10  10      279.30      300.76     18.12 o 
  -3  10  10      100.55      127.52     17.37 o 
  -2  10  10      385.81      364.86     24.36 o 
  -1  10  10      116.85      129.82     20.72 o 
   0  10  10       48.10       61.84     11.21 o 
   1  10  10        2.91        9.09      6.09 o 
   2  10  10       87.87       90.68     13.10 o 
   3  10  10      236.33      270.44     24.13 o 
   4  10  10        2.08       -5.05      6.86 o 
  -5  11  10       74.08       91.20     18.87 o 
  -4  11  10      100.02       85.54     18.50 o 
  -3  11  10      195.93      235.72     17.88 o 
  -2  11  10       20.39       23.58     10.94 o 
  -1  11  10       28.98       56.82     21.70 o 
   0  11  10      204.06      201.93     19.08 o 
 -17   1  11        3.26        4.44      7.04 o 
 -16   1  11       62.36       82.39      9.59 o 
 -15   1  11      172.77      192.48     11.26 o 
 -14   1  11        1.32       -0.32      4.15 o 
 -13   1  11      255.20      229.03     12.54 o 
 -12   1  11       14.73       13.11      3.74 o 
 -11   1  11       20.01       24.80      3.74 o 
 -10   1  11      280.41      277.51      8.78 o 
  -9   1  11        8.39        6.21      2.03 o 
  -8   1  11       36.82       28.48      3.47 o 
  -7   1  11       97.53      105.01      6.09 o 
  -6   1  11        0.61        1.24      1.45 o 
  -5   1  11      559.51      561.99     10.17 o 
  -4   1  11      149.35      181.57      5.40 o 
  -3   1  11        0.45        0.81      1.15 o 
  -2   1  11       74.06       83.83      5.29 o 
  -1   1  11       24.79       19.47      2.17 o 
   0   1  11        0.61        0.96      1.36 o 
   1   1  11      181.54      174.14      5.31 o 
   2   1  11       14.27       11.47      2.22 o 
   3   1  11        8.94        2.93      1.72 o 
   4   1  11       10.88       11.01      1.96 o 
   5   1  11        1.91        1.82      1.34 o 
   6   1  11       59.56       71.56      6.56 o 
   7   1  11        9.78        7.86      3.35 o 
   8   1  11       30.55       26.52      5.51 o 
   9   1  11       31.00       32.08      7.16 o 
  10   1  11       18.04       16.33      6.18 o 
  11   1  11       10.80        8.75      5.42 o 
  12   1  11      186.56      209.26     18.63 o 
 -17   2  11        9.12       17.92      5.13 o 
 -16   2  11       61.05       75.85      8.35 o 
 -15   2  11      255.21      252.34     12.11 o 
 -14   2  11      256.67      251.50     13.80 o 
 -13   2  11       20.90       21.19      4.05 o 
 -12   2  11      459.68      450.88     12.99 o 
 -11   2  11      136.22      122.87     10.04 o 
 -10   2  11      225.50      203.89      9.27 o 
  -9   2  11       38.34       39.44      4.05 o 
  -8   2  11      388.86      370.32      8.71 o 
  -7   2  11      122.81      118.29      5.42 o 
  -6   2  11       18.12       14.66      2.39 o 
  -5   2  11     2021.97     1925.48     21.41 o 
  -4   2  11        4.85        2.94      1.59 o 
  -3   2  11      976.79      999.52     12.39 o 
  -2   2  11        6.61       11.67      1.91 o 
  -1   2  11     1027.01     1041.22     12.27 o 
   0   2  11      766.93      762.42     11.33 o 
   1   2  11       80.33       77.20      4.31 o 
   2   2  11        0.23        0.18      1.63 o 
   3   2  11       21.85       13.15      2.23 o 
   4   2  11       10.77        9.92      1.93 o 
   5   2  11       87.64       69.88      6.24 o 
   6   2  11      127.35      144.82      8.66 o 
   7   2  11        7.40        4.44      2.62 o 
   8   2  11      275.47      285.33     13.24 o 
   9   2  11       66.08       72.91     10.02 o 
  10   2  11       59.02       67.07     16.88 o 
  11   2  11       40.94       42.41      9.44 o 
  12   2  11       72.24       65.94     17.89 o 
 -16   3  11       79.86       76.27      8.07 o 
 -15   3  11        2.08        3.28      4.08 o 
 -14   3  11       50.10       57.53      8.81 o 
 -13   3  11       34.10       44.93      5.97 o 
 -12   3  11      146.04      151.76     10.94 o 
 -11   3  11      373.94      349.32     14.38 o 
 -10   3  11       95.33       99.72      6.83 o 
  -9   3  11       46.44       50.02      4.41 o 
  -8   3  11      249.95      262.39      7.47 o 
  -7   3  11      620.89      591.63     11.22 o 
  -6   3  11      319.44      296.04      7.79 o 
  -5   3  11      530.42      500.41     10.00 o 
  -4   3  11      938.24      910.30     13.69 o 
  -3   3  11       36.31       36.97      3.05 o 
  -2   3  11      412.56      423.78     11.58 o 
  -1   3  11     2771.54     2616.94     24.09 o 
   0   3  11      128.82      139.13      4.97 o 
   1   3  11      145.95      158.59      7.03 o 
   2   3  11     2292.50     2195.73     21.91 o 
   3   3  11       13.78       18.03      2.56 o 
   4   3  11       61.41       63.20      4.70 o 
   5   3  11      123.25      118.78      9.26 o 
   6   3  11      158.94      155.17     16.94 o 
   7   3  11        0.56        1.51      3.13 o 
   8   3  11       27.97       20.91      5.50 o 
   9   3  11       71.37       87.56     10.24 o 
  10   3  11      166.35      175.15     13.43 o 
  11   3  11        6.73        8.48      5.05 o 
 -16   4  11        4.38       12.66      4.72 o 
 -15   4  11      379.07      405.77     15.26 o 
 -14   4  11      270.85      280.96     12.44 o 
 -13   4  11       18.52       21.10      9.07 o 
 -12   4  11      147.14      145.27     10.67 o 
 -11   4  11      579.58      598.10     14.77 o 
 -10   4  11       90.36       74.81      6.27 o 
  -9   4  11      361.00      356.80     10.72 o 
  -8   4  11        0.17        0.80      2.13 o 
  -7   4  11      113.75      118.72      5.92 o 
  -6   4  11      578.03      582.35     11.24 o 
  -5   4  11      184.81      187.61      6.41 o 
  -4   4  11      954.15      882.41     13.77 o 
  -3   4  11      242.82      235.12      7.38 o 
  -2   4  11      319.36      325.43      8.85 o 
  -1   4  11       20.43       16.57      2.84 o 
   0   4  11        1.09        1.77      1.65 o 
   1   4  11      365.18      362.09      8.42 o 
   2   4  11       45.94       40.22      3.52 o 
   3   4  11        8.72        7.21      3.16 o 
   4   4  11        3.74        6.86      2.79 o 
   5   4  11       61.48       65.33      7.65 o 
   6   4  11      671.13      677.55     20.58 o 
   7   4  11      146.38      144.27     16.11 o 
   8   4  11      107.30      117.90      9.27 o 
   9   4  11      231.30      224.27     11.67 o 
  10   4  11       17.62        8.76      4.68 o 
  11   4  11       15.35        9.24      4.47 o 
 -15   5  11       45.52       69.63      9.03 o 
 -14   5  11      100.03       89.33     10.28 o 
 -13   5  11       42.63       54.87     15.45 o 
 -12   5  11      533.68      564.76     20.98 o 
 -11   5  11      278.81      289.75     10.59 o 
 -10   5  11      260.96      270.01     10.04 o 
  -9   5  11     1304.21     1253.49     25.30 o 
  -8   5  11      755.79      738.39     20.78 o 
  -7   5  11       12.21        8.01      2.93 o 
  -6   5  11      142.80      141.43      7.06 o 
  -5   5  11       71.96       76.86      5.30 o 
  -4   5  11       46.95       50.82      4.31 o 
  -3   5  11       29.45       29.82      3.88 o 
  -2   5  11      143.14      145.29      7.05 o 
  -1   5  11      241.29      241.87      7.77 o 
   0   5  11     2223.59     2199.47     29.44 o 
   1   5  11        0.26        1.33      2.23 o 
   2   5  11      219.63      218.78      8.60 o 
   3   5  11      356.95      365.34     12.01 o 
   4   5  11      208.00      216.38      9.87 o 
   5   5  11      401.29      387.84     13.24 o 
   6   5  11        7.18        8.60      3.75 o 
   7   5  11      184.70      183.57     10.93 o 
   8   5  11       12.10       11.69      4.21 o 
   9   5  11      114.74      122.45     10.06 o 
  10   5  11      194.98      215.27     13.42 o 
 -14   6  11      138.17      147.10     11.21 o 
 -13   6  11       13.27       24.43      6.28 o 
 -12   6  11      159.64      153.30     10.90 o 
 -11   6  11       50.23       47.54      6.01 o 
 -10   6  11      923.09      878.41     21.97 o 
  -9   6  11       45.85       48.65      8.73 o 
  -8   6  11        6.14       11.69      4.01 o 
  -7   6  11        6.02        4.70      3.50 o 
  -6   6  11       94.27      101.27      9.49 o 
  -5   6  11      504.58      499.51     14.34 o 
  -4   6  11      658.24      645.41     14.59 o 
  -3   6  11        2.26        3.09      2.03 o 
  -2   6  11       14.68       11.10      2.80 o 
  -1   6  11      149.90      154.99      8.66 o 
   0   6  11      387.69      421.87     15.19 o 
   1   6  11      122.35      124.26      9.92 o 
   2   6  11       21.02        6.04      7.73 o 
   3   6  11       61.46       72.36      8.79 o 
   4   6  11        0.38        2.75      3.14 o 
   5   6  11      463.74      497.76     15.41 o 
   6   6  11        0.13       -2.39      3.07 o 
   7   6  11      117.70      139.31     19.51 o 
   8   6  11        3.26        7.51      3.97 o 
   9   6  11        7.89        2.53      3.66 o 
 -13   7  11      235.01      233.28     13.80 o 
 -12   7  11        1.32        4.99      4.34 o 
 -11   7  11      417.91      451.53     16.20 o 
 -10   7  11      122.72      118.46     10.77 o 
  -9   7  11       13.41       16.37      4.77 o 
  -8   7  11      164.76      165.27     12.81 o 
  -7   7  11      123.36      143.77     11.55 o 
  -6   7  11       37.44       54.13      7.46 o 
  -5   7  11       18.04       19.57      4.76 o 
  -4   7  11       74.36       85.98     12.37 o 
  -3   7  11      305.01      302.34     13.43 o 
  -2   7  11      282.39      258.07     12.35 o 
  -1   7  11      144.58      145.01     14.62 o 
   0   7  11        7.95       14.01      5.66 o 
   1   7  11       83.65       97.07     11.54 o 
   2   7  11       15.32       20.87      6.27 o 
   3   7  11      365.03      358.94     19.32 o 
   4   7  11      318.82      191.60     25.03 o 
   5   7  11       28.15       17.02      4.71 o 
   6   7  11       36.76       52.90      7.10 o 
   7   7  11       25.83       13.85      4.97 o 
   8   7  11        0.33        1.95      3.83 o 
 -12   8  11        0.02       10.79      5.38 o 
 -11   8  11       25.45       27.99      7.15 o 
 -10   8  11       10.36       18.44      6.64 o 
  -9   8  11        0.32       -0.71      3.78 o 
  -8   8  11        2.11        8.09      6.01 o 
  -7   8  11        7.74       12.17      4.53 o 
  -6   8  11       22.26       14.11      4.93 o 
  -5   8  11       67.77       71.69     20.42 o 
  -4   8  11        1.90       24.73     24.55 o 
  -3   8  11       62.53       92.05     11.59 o 
  -2   8  11       33.23       41.05      8.31 o 
  -1   8  11       32.03       28.04      6.97 o 
   0   8  11       83.75       76.24     11.13 o 
   1   8  11      158.95      167.16     16.12 o 
   2   8  11        3.58       -2.92     16.90 o 
   3   8  11       25.60       53.80     14.59 o 
   4   8  11       31.17       40.33      9.41 o 
   5   8  11        6.89       11.19      5.49 o 
   6   8  11       72.04       75.94     12.11 o 
   7   8  11       11.70        8.90      4.53 o 
 -10   9  11       92.04       71.92     10.13 o 
  -9   9  11       50.57       39.56      9.58 o 
  -8   9  11       42.93       48.42      9.87 o 
  -7   9  11       72.68       63.63      8.55 o 
  -6   9  11        7.82       10.25     12.86 o 
  -5   9  11      242.23      334.15     67.90 o 
  -4   9  11        1.20       -0.11      5.03 o 
  -3   9  11        0.20       10.38      4.89 o 
  -2   9  11       12.28       48.11     24.77 o 
  -1   9  11       10.13       29.33     25.49 o 
   0   9  11        0.26       10.00      5.91 o 
   1   9  11       46.71       42.47     22.50 o 
   2   9  11       16.28       19.47      8.93 o 
   3   9  11        0.50        9.20      5.44 o 
   4   9  11       67.87       53.13     10.96 o 
   5   9  11        0.02        5.51      4.63 o 
  -7  10  11       40.71       31.77     12.49 o 
  -6  10  11       46.05       52.73     14.28 o 
  -5  10  11        0.92        6.41      4.47 o 
  -4  10  11       74.26       77.60     11.64 o 
  -3  10  11      179.76      203.88     19.43 o 
  -2  10  11       18.88       25.47     13.13 o 
  -1  10  11       10.39       13.00      9.33 o 
   0  10  11        0.04       -5.36      4.89 o 
   1  10  11       55.67       96.13     13.26 o 
   2  10  11      272.01      271.90     20.93 o 
 -16   0  12       47.77       44.66      8.89 o 
 -15   0  12      335.68      354.36     47.42 o 
 -14   0  12      385.80      347.75     27.21 o 
 -13   0  12      281.91      271.15     16.92 o 
 -12   0  12       18.23       28.76      7.16 o 
 -11   0  12      159.53      146.80     15.09 o 
 -10   0  12     1436.24     1431.18     40.62 o 
  -9   0  12        0.09        4.87      2.32 o 
  -8   0  12      142.52      133.08     10.21 o 
  -7   0  12      900.99      853.44     21.78 o 
  -6   0  12        9.86        4.83      9.89 o 
  -5   0  12       19.76       11.27      3.79 o 
  -4   0  12     1509.63     1457.57     28.90 o 
  -3   0  12        0.12       -1.68      1.62 o 
  -2   0  12      176.92      209.03     12.19 o 
  -1   0  12      332.71      340.38      9.29 o 
   0   0  12      119.32      129.04      9.29 o 
   1   0  12        1.72        2.61      3.48 o 
   2   0  12       76.15       77.97      6.24 o 
   3   0  12      476.96      488.70     13.34 o 
   4   0  12      371.37      371.97     16.69 o 
   5   0  12      172.76      194.01     12.45 o 
   6   0  12        3.36        2.88      4.06 o 
   7   0  12      345.40      360.92     25.28 o 
   8   0  12        7.84       12.51      8.16 o 
   9   0  12      114.70      113.00     18.24 o 
  10   0  12      431.61      460.23     32.14 o 
  11   0  12       42.05       28.83     11.28 o 
 -16   1  12      456.27      436.87     16.40 o 
 -15   1  12      149.89      166.43     15.95 o 
 -14   1  12        4.14       14.00      4.80 o 
 -13   1  12       30.76       27.07      5.23 o 
 -12   1  12       34.10       36.72      5.49 o 
 -11   1  12      668.36      670.94     18.16 o 
 -10   1  12      115.28      112.34      8.72 o 
  -9   1  12       24.17       14.69      4.67 o 
  -8   1  12       90.30       87.54      5.83 o 
  -7   1  12       16.58       11.61      2.43 o 
  -6   1  12      559.88      518.32     12.62 o 
  -5   1  12      833.30      844.13     14.80 o 
  -4   1  12      209.32      203.25      6.27 o 
  -3   1  12        1.57        1.11      2.04 o 
  -2   1  12        1.92        3.06      1.53 o 
  -1   1  12      572.03      528.74      8.87 o 
   0   1  12      629.29      635.45     10.59 o 
   1   1  12      454.53      424.80      8.64 o 
   2   1  12      141.75      140.14      5.42 o 
   3   1  12      764.24      731.03     12.45 o 
   4   1  12      174.51      174.20      7.42 o 
   5   1  12        0.72        0.93      3.07 o 
   6   1  12      248.87      279.35     12.72 o 
   7   1  12        4.88        4.11      3.30 o 
   8   1  12      109.83      104.66     12.25 o 
   9   1  12      287.23      250.46     19.96 o 
  10   1  12        0.80        1.72      4.83 o 
  11   1  12       98.29       82.46     12.70 o 
 -16   2  12       93.91       92.42      8.99 o 
 -15   2  12        0.60        5.45      3.11 o 
 -14   2  12       50.69       44.55      5.96 o 
 -13   2  12      102.11      126.39     10.27 o 
 -12   2  12      280.19      251.64     13.31 o 
 -11   2  12       82.99       63.72      7.08 o 
 -10   2  12        2.55        4.56      2.91 o 
  -9   2  12       13.00       15.40      3.59 o 
  -8   2  12      362.32      356.70     10.86 o 
  -7   2  12      838.16      799.96     13.37 o 
  -6   2  12        3.96        3.97      2.48 o 
  -5   2  12      170.04      179.83      6.05 o 
  -4   2  12       38.66       40.73      3.66 o 
  -3   2  12      205.65      192.25      6.23 o 
  -2   2  12      345.05      364.14      7.39 o 
  -1   2  12        2.66        0.78      1.93 o 
   0   2  12      395.86      373.47      8.23 o 
   1   2  12      236.83      219.01      7.14 o 
   2   2  12      233.58      233.52      8.29 o 
   3   2  12       75.96       85.24      4.92 o 
   4   2  12       18.57       17.60      3.64 o 
   5   2  12      291.50      268.64     10.48 o 
   6   2  12      158.25      153.28     11.36 o 
   7   2  12        0.41        1.07      3.21 o 
   8   2  12      509.60      498.43     18.12 o 
   9   2  12       29.37       12.16      8.87 o 
  10   2  12       15.89       15.91      6.91 o 
  11   2  12       16.09       13.07      6.64 o 
 -16   3  12        7.69        5.72      5.17 o 
 -15   3  12      114.04      100.88      9.26 o 
 -14   3  12      536.29      538.99     17.59 o 
 -13   3  12        0.64       10.19      3.68 o 
 -12   3  12      249.88      258.14     15.84 o 
 -11   3  12      367.42      381.28     16.13 o 
 -10   3  12      138.74      146.36      8.90 o 
  -9   3  12        1.51        0.78      1.90 o 
  -8   3  12       38.35       50.31      5.65 o 
  -7   3  12      459.31      466.29     12.92 o 
  -6   3  12        2.49        4.30      1.69 o 
  -5   3  12        0.03        4.17      1.97 o 
  -4   3  12      288.18      288.60      7.77 o 
  -3   3  12      246.29      261.53      8.54 o 
  -2   3  12        9.86       12.46      2.43 o 
  -1   3  12      189.21      184.56      7.73 o 
   0   3  12      636.54      606.01     10.44 o 
   1   3  12       67.79       72.06      4.58 o 
   2   3  12       69.38       58.02      4.47 o 
   3   3  12       47.89       45.65      4.01 o 
   4   3  12        6.50        4.34      2.86 o 
   5   3  12      264.89      277.75     11.13 o 
   6   3  12        6.95        4.07      3.49 o 
   7   3  12      356.90      374.01     15.60 o 
   8   3  12        7.80        6.21      4.12 o 
   9   3  12        0.80        0.92      4.12 o 
  10   3  12      104.50      103.30     10.86 o 
 -15   4  12       24.99       38.50      5.97 o 
 -14   4  12      117.30      128.71     18.78 o 
 -13   4  12       47.38       46.39      7.63 o 
 -12   4  12       24.34       21.01      4.45 o 
 -11   4  12        6.85        7.23      3.54 o 
 -10   4  12       53.69       69.64      6.83 o 
  -9   4  12       80.62       67.90      5.52 o 
  -8   4  12       77.12       71.64      5.50 o 
  -7   4  12        0.67        1.84      1.93 o 
  -6   4  12      159.28      147.81      6.60 o 
  -5   4  12      242.97      241.97      7.35 o 
  -4   4  12       53.76       52.96      5.32 o 
  -3   4  12       16.80       16.14      2.94 o 
  -2   4  12      129.07      127.17      7.24 o 
  -1   4  12       88.05       81.70      5.45 o 
   0   4  12       27.18       16.62      2.83 o 
   1   4  12        7.34        5.36      3.61 o 
   2   4  12      104.14       89.95      5.61 o 
   3   4  12       77.81       69.98      6.43 o 
   4   4  12        0.02        2.00      3.08 o 
   5   4  12        0.03       -0.35      3.65 o 
   6   4  12       16.61       14.88      4.61 o 
   7   4  12        1.57        1.02      3.63 o 
   8   4  12        5.70        4.85      4.23 o 
   9   4  12       21.22       19.38      5.23 o 
  10   4  12        3.83        2.75      4.34 o 
 -15   5  12      343.21      348.78     20.81 o 
 -14   5  12        6.70        7.42      5.53 o 
 -13   5  12       59.13       56.97      7.16 o 
 -12   5  12       26.65       16.41      4.45 o 
 -11   5  12       60.30       66.86      6.34 o 
 -10   5  12      165.71      171.62     12.20 o 
  -9   5  12      156.97      172.94     11.15 o 
  -8   5  12       26.27       24.02      4.20 o 
  -7   5  12        4.24        6.38      2.48 o 
  -6   5  12       13.46       13.89      2.79 o 
  -5   5  12      390.71      358.53     10.67 o 
  -4   5  12      138.14      135.15      8.52 o 
  -3   5  12        8.19       11.95      2.72 o 
  -2   5  12        4.40        7.10      2.59 o 
  -1   5  12      326.50      335.37     13.69 o 
   0   5  12      442.72      427.10     15.09 o 
   1   5  12       86.78      101.62      7.78 o 
   2   5  12        4.06       10.29      3.52 o 
   3   5  12       57.82       50.88      5.94 o 
   4   5  12        1.36       -0.59      2.79 o 
   5   5  12       45.53       51.94      6.46 o 
   6   5  12       14.64       13.52      4.06 o 
   7   5  12       23.43       23.93      5.27 o 
   8   5  12       37.95       47.97      7.02 o 
   9   5  12       39.21       49.39      7.02 o 
 -14   6  12       18.66        8.39      4.65 o 
 -13   6  12      654.03      575.79     21.84 o 
 -12   6  12      271.77      291.00     11.37 o 
 -11   6  12      381.78      358.24     12.38 o 
 -10   6  12       92.56       83.25      7.10 o 
  -9   6  12       40.73       36.19      5.03 o 
  -8   6  12      128.13      129.68      9.44 o 
  -7   6  12        0.17       -0.43      2.56 o 
  -6   6  12       18.11       18.55      4.05 o 
  -5   6  12      250.45      243.47      9.09 o 
  -4   6  12       73.90       72.25     15.57 o 
  -3   6  12       27.42       30.54      5.72 o 
  -2   6  12      225.41      202.27     18.23 o 
  -1   6  12        7.35        7.43      3.37 o 
   0   6  12       26.21       20.35      6.10 o 
   1   6  12      217.79      234.24     15.21 o 
   2   6  12        1.26       -1.85      4.45 o 
   3   6  12       13.51       18.50      5.81 o 
   4   6  12       14.93        6.98      5.64 o 
   5   6  12       36.17       38.45      5.73 o 
   6   6  12        8.01        6.94      4.13 o 
   7   6  12       34.53       36.23      9.21 o 
   8   6  12       52.20       44.41      6.92 o 
 -13   7  12       52.76       56.83      9.95 o 
 -12   7  12      136.83      141.25     12.73 o 
 -11   7  12       18.65       37.98      7.91 o 
 -10   7  12      210.64      234.72     29.69 o 
  -9   7  12       88.54       84.70     10.10 o 
  -8   7  12       24.48       29.88      6.08 o 
  -7   7  12       47.97       45.18      7.20 o 
  -6   7  12      744.56      767.36     22.52 o 
  -5   7  12       30.56       39.63      6.56 o 
  -4   7  12       87.56      102.33     12.14 o 
  -3   7  12       28.09        6.82      7.37 o 
  -2   7  12      129.87      151.97     36.33 o 
  -1   7  12        0.59        0.91      5.71 o 
   0   7  12       72.74      104.70     12.43 o 
   1   7  12      129.21      143.62     14.74 o 
   2   7  12        1.00        6.33      4.52 o 
   3   7  12       31.47       10.68     19.18 o 
   4   7  12        4.68       10.65      5.86 o 
   5   7  12        0.77        0.84     10.97 o 
   6   7  12      116.24      128.11     15.20 o 
   7   7  12      220.67      223.24     12.54 o 
 -11   8  12       30.74       30.25      8.23 o 
 -10   8  12        1.79       12.34      6.10 o 
  -9   8  12      218.43      229.11     18.41 o 
  -8   8  12      138.96      149.58     12.39 o 
  -7   8  12      161.88      193.43     13.18 o 
  -6   8  12      209.56      238.24     24.07 o 
  -5   8  12      101.15      111.13     13.41 o 
  -4   8  12       22.02       24.75      6.66 o 
  -3   8  12      292.71      328.38     49.42 o 
  -2   8  12       95.43      133.73     23.71 o 
  -1   8  12       80.41       78.98     11.79 o 
   0   8  12       50.68       74.08     11.10 o 
   1   8  12      127.29      169.76     16.58 o 
   2   8  12        0.91        1.68      3.87 o 
   3   8  12      399.87      469.21     37.06 o 
   4   8  12      400.68      381.22     60.87 o 
   5   8  12       24.77       34.20      8.54 o 
  -9   9  12        0.09        2.50      5.09 o 
  -8   9  12      179.74      221.13     21.47 o 
  -7   9  12        0.05       -0.15      6.79 o 
  -6   9  12       61.10       69.25     11.21 o 
  -5   9  12      290.77      343.29     19.95 o 
  -4   9  12        0.04       -6.42     16.68 o 
  -3   9  12       59.41       57.93     10.40 o 
  -2   9  12       66.34       85.77     11.97 o 
  -1   9  12      203.00      247.31     28.37 o 
   0   9  12        0.48       13.47     20.06 o 
   1   9  12      444.24      508.76     61.72 o 
   2   9  12       53.54       37.30      9.56 o 
   3   9  12       72.03       96.22     12.97 o 
  -5  10  12      147.83      101.09     12.55 o 
  -4  10  12       16.23        7.77     10.59 o 
  -3  10  12      140.97      161.46     17.04 o 
  -2  10  12       41.41       82.60     25.17 o 
  -1  10  12      120.52      107.75     15.06 o 
 -16   1  13        0.13        7.40      3.40 o 
 -15   1  13       25.37       34.88      7.47 o 
 -14   1  13      192.44      226.04     16.36 o 
 -13   1  13        4.02        2.00      2.88 o 
 -12   1  13        6.46        6.34      3.20 o 
 -11   1  13       40.00       39.26      6.13 o 
 -10   1  13      343.36      332.92     14.59 o 
  -9   1  13       48.10       48.50      5.96 o 
  -8   1  13       10.80       13.45      3.78 o 
  -7   1  13      259.23      253.61     12.03 o 
  -6   1  13      209.52      214.24      8.54 o 
  -5   1  13      314.56      306.62     10.00 o 
  -4   1  13     1360.36     1379.52     18.15 o 
  -3   1  13      282.88      280.73      7.65 o 
  -2   1  13      119.84      129.78      6.50 o 
  -1   1  13       32.02       27.59      3.33 o 
   0   1  13      238.44      224.68      6.94 o 
   1   1  13      115.65      125.32      6.57 o 
   2   1  13       87.51       76.67      5.23 o 
   3   1  13       54.09       47.05      5.37 o 
   4   1  13      179.00      166.87      9.12 o 
   5   1  13       33.67       33.54      5.81 o 
   6   1  13       11.97        4.79      4.51 o 
   7   1  13       23.89       36.20      6.39 o 
   8   1  13      282.41      278.70     17.22 o 
   9   1  13        1.14        0.87      4.76 o 
  10   1  13       78.64       74.95     11.49 o 
 -15   2  13       72.40      105.98      9.75 o 
 -14   2  13        7.99        3.46      3.34 o 
 -13   2  13        0.31        4.80      3.67 o 
 -12   2  13      122.81      131.52     10.28 o 
 -11   2  13      377.07      353.11     18.44 o 
 -10   2  13      115.26      106.54      8.90 o 
  -9   2  13       19.59       16.58      5.04 o 
  -8   2  13      119.31      130.56      9.35 o 
  -7   2  13        7.48        8.30      3.19 o 
  -6   2  13      337.54      349.46      9.42 o 
  -5   2  13        9.27        6.16      2.44 o 
  -4   2  13        1.18        4.55      2.09 o 
  -3   2  13       17.11       14.66      2.73 o 
  -2   2  13      526.75      519.30     14.42 o 
  -1   2  13      222.87      235.19      7.86 o 
   0   2  13     1534.76     1523.55     19.27 o 
   1   2  13      119.78      133.30      8.20 o 
   2   2  13      190.77      178.94      6.99 o 
   3   2  13       84.28       95.59      8.86 o 
   4   2  13       57.00       69.02      7.83 o 
   5   2  13      108.73      112.76      9.91 o 
   6   2  13       38.89       30.48      9.48 o 
   7   2  13      222.65      215.55     13.28 o 
   8   2  13      198.32      221.91     13.19 o 
   9   2  13       20.10       17.52      6.66 o 
 -15   3  13       50.08       43.83      6.47 o 
 -14   3  13      391.40      356.10     14.58 o 
 -13   3  13      233.96      233.85     12.04 o 
 -12   3  13       17.33       13.06      4.24 o 
 -11   3  13       46.20       55.62      7.03 o 
 -10   3  13       62.24       58.63      6.92 o 
  -9   3  13      148.93      160.52     11.07 o 
  -8   3  13       85.23       94.30      8.62 o 
  -7   3  13       20.57       23.57      3.78 o 
  -6   3  13      370.51      355.44     10.69 o 
  -5   3  13       52.71       58.25      5.43 o 
  -4   3  13      900.12      897.15     18.49 o 
  -3   3  13      469.39      466.69     15.89 o 
  -2   3  13        5.02        5.99      3.70 o 
  -1   3  13       19.69       17.94      3.93 o 
   0   3  13       42.53       40.20      4.39 o 
   1   3  13      330.79      356.07     12.02 o 
   2   3  13      367.71      349.04     11.74 o 
   3   3  13      110.46      122.38     10.00 o 
   4   3  13       69.11       71.38      8.02 o 
   5   3  13        6.73        3.52      3.90 o 
   6   3  13      177.19      178.43     12.84 o 
   7   3  13      497.71      555.38     19.74 o 
   8   3  13       81.96       87.97      9.91 o 
   9   3  13       13.20       15.19      5.36 o 
 -15   4  13       27.30       31.96      6.42 o 
 -14   4  13        0.16        2.49      3.20 o 
 -13   4  13        5.20        5.50      3.81 o 
 -12   4  13       73.72       60.12      7.38 o 
 -11   4  13      354.42      370.14     17.81 o 
 -10   4  13        4.59        8.19      3.81 o 
  -9   4  13       37.01       39.23      5.02 o 
  -8   4  13       13.20       10.76      3.21 o 
  -7   4  13      460.84      477.61     14.64 o 
  -6   4  13       78.90       81.58      6.52 o 
  -5   4  13      100.03       97.66      6.89 o 
  -4   4  13        0.16        5.86      3.20 o 
  -3   4  13        0.19        6.48      3.94 o 
  -2   4  13      154.99      189.92     12.25 o 
  -1   4  13       53.10       53.16      7.06 o 
   0   4  13      114.08      111.88      9.83 o 
   1   4  13        0.58        1.85      2.15 o 
   2   4  13       56.26       54.47      9.42 o 
   3   4  13      360.60      346.21     14.26 o 
   4   4  13       13.10       12.84      4.66 o 
   5   4  13        2.07        2.28      3.68 o 
   6   4  13        0.03        0.35      3.64 o 
   7   4  13      137.78      150.25     12.64 o 
   8   4  13       23.72       34.24      6.88 o 
   9   4  13        1.94        1.36      3.92 o 
 -14   5  13      554.59      522.05     22.51 o 
 -13   5  13      341.33      367.73     14.81 o 
 -12   5  13       22.14       27.06      5.12 o 
 -11   5  13        0.82       10.35      5.12 o 
 -10   5  13      130.35      161.48     12.80 o 
  -9   5  13      303.55      294.90     13.92 o 
  -8   5  13      597.76      615.06     15.49 o 
  -7   5  13       64.05       67.29      6.24 o 
  -6   5  13       95.50      106.05      8.28 o 
  -5   5  13      214.33      227.61     14.10 o 
  -4   5  13      866.59      883.60     23.47 o 
  -3   5  13     1681.62     1710.20     34.11 o 
  -2   5  13       19.17       20.79      7.15 o 
  -1   5  13      219.47      229.02     33.10 o 
   0   5  13      137.11      147.21     16.94 o 
   1   5  13       19.33       13.91      5.97 o 
   2   5  13      267.21      291.03     17.37 o 
   3   5  13       12.99       10.26      5.69 o 
   4   5  13       11.88        8.56      5.60 o 
   5   5  13       39.85       37.61      5.91 o 
   6   5  13       71.29       76.12      7.92 o 
   7   5  13      160.14      173.62     11.76 o 
   8   5  13      428.81      466.89     19.05 o 
 -13   6  13       39.85       47.09      6.94 o 
 -12   6  13       55.00       70.56      7.96 o 
 -11   6  13       36.87       32.13      4.96 o 
 -10   6  13      625.00      623.63     20.31 o 
  -9   6  13       12.39       11.31      3.61 o 
  -8   6  13      269.39      247.40     13.30 o 
  -7   6  13      229.33      233.86     10.71 o 
  -6   6  13       98.18      115.50     10.59 o 
  -5   6  13       83.74      104.39      9.96 o 
  -4   6  13        4.58       14.91      4.43 o 
  -3   6  13       92.71       86.13     11.89 o 
  -2   6  13        0.23       24.21     20.75 o 
  -1   6  13        0.72        5.75      6.67 o 
   0   6  13      124.69      140.40     15.67 o 
   2   6  13       17.87        8.93      5.91 o 
   3   6  13       84.40       80.52     18.66 o 
   4   6  13      108.47      129.86     15.08 o 
   5   6  13      458.84      475.94     24.04 o 
   6   6  13       55.93       69.67     15.84 o 
   7   6  13       31.33       26.14      5.60 o 
 -11   7  13       67.57       69.52      7.82 o 
 -10   7  13       42.52       40.84      6.00 o 
  -9   7  13      396.73      388.12     14.54 o 
  -8   7  13        4.82        9.47      4.95 o 
  -7   7  13       34.09       35.41      6.90 o 
  -6   7  13        0.14        3.76      4.03 o 
  -5   7  13        5.21        8.43      7.66 o 
  -4   7  13       28.67       20.13     14.31 o 
  -3   7  13       14.94       26.13      7.41 o 
  -2   7  13      191.05      213.55     17.00 o 
  -1   7  13       39.15       52.22     23.94 o 
   0   7  13       21.87       30.71      7.51 o 
   1   7  13      409.35      425.41     21.62 o 
   2   7  13       14.06       18.25      6.67 o 
   3   7  13        8.84       10.49      5.72 o 
   4   7  13       72.97       80.81     20.17 o 
   5   7  13        0.43        8.32      4.70 o 
   6   7  13      100.18       89.67     14.77 o 
 -10   8  13      132.15      108.79     11.28 o 
  -9   8  13        3.39       20.92     12.74 o 
  -8   8  13       53.34       57.98     11.33 o 
  -7   8  13       11.31       17.04      8.12 o 
  -6   8  13        0.01       -3.50      5.12 o 
  -5   8  13        2.35       -3.62     18.59 o 
  -4   8  13        7.60        2.44      6.75 o 
  -3   8  13       14.16       24.75      7.34 o 
  -2   8  13       21.70       28.09     11.58 o 
  -1   8  13       22.37        7.13     13.51 o 
   0   8  13       17.80       22.54      7.56 o 
   1   8  13      206.15      235.41     18.46 o 
   2   8  13      138.12      122.01     14.64 o 
   3   8  13       13.57        4.30     12.40 o 
   4   8  13       17.77        2.58      3.57 o 
  -7   9  13       46.70       55.13     10.38 o 
  -6   9  13        0.13        2.77      6.79 o 
  -5   9  13       15.19       11.41      9.16 o 
  -4   9  13       10.39        3.15     13.60 o 
  -3   9  13       26.36       18.97      7.61 o 
  -2   9  13       45.18       58.88     12.54 o 
  -1   9  13       28.84       53.02     23.67 o 
   0   9  13      114.01      173.14     17.64 o 
   1   9  13      119.25      147.58     45.15 o 
 -15   0  14      261.71      268.49     20.37 o 
 -14   0  14      399.61      380.85     21.73 o 
 -13   0  14       89.44      100.67     13.40 o 
 -12   0  14       24.23       17.33      5.83 o 
 -11   0  14       87.05       72.62     10.45 o 
 -10   0  14      584.99      594.92     24.94 o 
  -8   0  14      107.78      112.49     12.62 o 
  -7   0  14       25.04       18.86      5.94 o 
  -6   0  14       76.28       70.49      9.66 o 
  -5   0  14       11.45        6.43      4.81 o 
  -4   0  14     2036.34     2051.42    121.22 o 
  -3   0  14       34.24       26.75      6.66 o 
  -2   0  14      114.76      121.96      9.90 o 
  -1   0  14       89.55       72.08      9.33 o 
   0   0  14      923.74      941.50     22.73 o 
   1   0  14      330.03      325.82     27.56 o 
   2   0  14      568.82      558.32     48.74 o 
   3   0  14       10.93       10.39      4.72 o 
   4   0  14      174.74      178.27     13.76 o 
   5   0  14        1.10        3.70      6.06 o 
   6   0  14       66.48       87.29     15.30 o 
   7   0  14        6.80       -1.25      6.38 o 
   8   0  14       81.01       72.07     15.13 o 
   9   0  14      375.00      419.55     31.41 o 
 -15   1  14       55.09       63.26      8.93 o 
 -14   1  14       72.07       70.96      8.01 o 
 -13   1  14      309.48      298.33     13.34 o 
 -12   1  14      266.87      278.92     12.66 o 
 -11   1  14      165.81      196.45     11.70 o 
 -10   1  14        0.08        0.64      2.82 o 
  -9   1  14      238.47      236.16     11.01 o 
  -8   1  14       11.32        9.81      3.55 o 
  -7   1  14      218.15      230.07     10.74 o 
  -6   1  14      201.85      211.57     12.59 o 
  -5   1  14       43.82       47.97      5.96 o 
  -4   1  14      145.42      150.36      9.22 o 
  -3   1  14      530.25      494.70     13.91 o 
  -2   1  14      380.95      392.30     12.57 o 
  -1   1  14      165.73      180.62     10.58 o 
   0   1  14        2.03        4.86      2.16 o 
   1   1  14       11.40        4.83      2.03 o 
   2   1  14       59.47       55.22      6.09 o 
   3   1  14      632.45      647.51     16.68 o 
   4   1  14       92.22       94.32      9.08 o 
   5   1  14       30.90       25.54      5.65 o 
   6   1  14        4.10        9.10      5.05 o 
   7   1  14        2.51        0.48      4.10 o 
   8   1  14      226.55      253.89     16.81 o 
 -15   2  14        5.95        5.29      3.01 o 
 -14   2  14        0.05        7.92      3.07 o 
 -13   2  14       63.38       60.60      7.27 o 
 -12   2  14        0.45        3.01      3.25 o 
 -11   2  14       21.23       17.17      4.56 o 
 -10   2  14      677.41      700.20     19.52 o 
  -9   2  14      136.21      138.93     10.06 o 
  -8   2  14        0.05        4.72      2.96 o 
  -7   2  14      188.16      191.01      9.62 o 
  -6   2  14       71.85       78.68      8.38 o 
  -5   2  14       97.31       94.90      6.74 o 
  -4   2  14      140.81      133.66      7.96 o 
  -3   2  14       41.85       39.65      5.31 o 
  -2   2  14      339.85      339.11     13.89 o 
  -1   2  14       92.55      100.09      9.12 o 
   0   2  14        3.19        2.73      2.83 o 
   1   2  14      120.84      117.23     12.16 o 
   2   2  14      141.26      141.54      8.74 o 
   3   2  14      292.23      311.34     13.54 o 
   4   2  14       56.71       54.81      7.38 o 
   5   2  14       31.22       23.65      5.33 o 
   6   2  14       26.24       13.30      6.15 o 
   7   2  14       66.11       67.72      8.52 o 
   8   2  14       48.04       49.03      9.08 o 
 -14   3  14       77.35       78.65      8.40 o 
 -13   3  14        2.28        2.84      3.00 o 
 -12   3  14       36.12       35.66      6.19 o 
 -11   3  14      204.09      192.35     12.61 o 
 -10   3  14       14.69       17.59      4.45 o 
  -9   3  14       49.60       46.47      7.92 o 
  -8   3  14        4.57        5.10      3.45 o 
  -7   3  14      885.67      906.75     21.27 o 
  -6   3  14      557.68      546.62     13.73 o 
  -5   3  14        5.83       11.69      3.20 o 
  -4   3  14      365.77      326.16     23.69 o 
  -3   3  14      266.73      260.74     13.97 o 
  -2   3  14       22.08       20.72      5.22 o 
  -1   3  14      105.53      106.41      9.57 o 
   0   3  14       46.72       41.14      6.66 o 
   1   3  14        1.00       -0.06      4.78 o 
   2   3  14        1.86        0.89      4.63 o 
   3   3  14       22.97       19.64      5.05 o 
   4   3  14      110.14      125.32     10.93 o 
   5   3  14       41.14       49.63      7.54 o 
   6   3  14       66.65       63.47      8.29 o 
   7   3  14      110.85      109.12     10.98 o 
   8   3  14        9.91       13.60      5.18 o 
 -14   4  14       28.83       28.22      6.93 o 
 -13   4  14       74.84       61.02      7.70 o 
 -12   4  14       99.59       92.40      9.09 o 
 -11   4  14        0.55        8.85      7.48 o 
 -10   4  14        0.87        5.97      3.51 o 
  -9   4  14      104.60      104.85      9.19 o 
  -8   4  14       60.70       59.33      7.09 o 
  -7   4  14       29.51       30.58      4.55 o 
  -6   4  14       73.14       58.40      5.62 o 
  -5   4  14       53.53       62.02      7.52 o 
  -4   4  14        0.31        2.01      2.77 o 
  -3   4  14       38.95       28.29     16.06 o 
  -2   4  14        0.06        0.42      4.48 o 
  -1   4  14       16.57       13.56      6.87 o 
   0   4  14      217.67      212.88     14.51 o 
   1   4  14      190.96      183.89     20.30 o 
   2   4  14        9.84        7.79      4.99 o 
   3   4  14       33.07       18.42      6.74 o 
   4   4  14        4.15        5.93      4.07 o 
   5   4  14       95.57       92.37      9.91 o 
   6   4  14       52.14       53.79      9.01 o 
   7   4  14      114.50      120.01     11.48 o 
 -13   5  14        0.13        7.58      4.69 o 
 -12   5  14      104.15      109.65      9.91 o 
 -11   5  14       39.18       40.24      6.72 o 
 -10   5  14        5.70       10.99      4.08 o 
  -9   5  14        0.02        2.34      2.96 o 
  -8   5  14       70.69       75.58      6.94 o 
  -7   5  14       20.19       16.84      3.92 o 
  -6   5  14       45.78       41.11      6.58 o 
  -5   5  14       16.55       19.12      5.43 o 
  -4   5  14       34.95       44.84      7.32 o 
  -3   5  14      282.71      313.05     14.02 o 
  -2   5  14       14.17       20.09      5.48 o 
  -1   5  14       12.27        3.91      4.26 o 
   0   5  14       66.65       62.34     14.73 o 
   1   5  14       26.77       25.53      7.07 o 
   2   5  14       22.50       23.37      7.51 o 
   3   5  14       13.18       12.87      5.92 o 
   4   5  14        1.51        5.30      8.22 o 
   5   5  14       33.93       22.39      7.14 o 
   6   5  14       96.84      101.65     10.78 o 
 -12   6  14      157.04      166.41     11.98 o 
 -11   6  14        8.03        7.11      4.17 o 
 -10   6  14      145.34      139.55      9.43 o 
  -9   6  14        0.06        3.30      5.96 o 
  -8   6  14      169.22      157.12     10.88 o 
  -7   6  14      207.14      218.81     12.64 o 
  -6   6  14       51.18       59.89      8.12 o 
  -5   6  14     1045.51     1061.69     27.57 o 
  -4   6  14        9.14        8.08      5.32 o 
  -3   6  14       47.11       32.35      8.70 o 
  -2   6  14       26.60       33.80      7.56 o 
  -1   6  14        1.71       12.15     17.59 o 
   0   6  14        0.63       -2.21      3.83 o 
   1   6  14       87.23      126.88     14.46 o 
   2   6  14       11.68        9.08      5.31 o 
   3   6  14        0.27       -1.01      4.88 o 
   4   6  14       23.48       24.11      7.83 o 
   5   6  14       36.88       39.87      9.59 o 
 -10   7  14       50.58       37.69      6.11 o 
  -9   7  14        3.29       12.95      4.38 o 
  -8   7  14       42.89       31.40     10.32 o 
  -7   7  14       93.99      102.39     10.54 o 
  -6   7  14       37.49       47.98      7.45 o 
  -5   7  14      109.98      123.95     23.35 o 
  -4   7  14      126.47      159.60     15.87 o 
  -3   7  14       43.77       49.99      9.02 o 
  -2   7  14      242.32      226.05     17.56 o 
  -1   7  14       24.51       35.05     15.26 o 
   0   7  14        4.98       13.83      8.13 o 
   1   7  14      160.34      176.04     17.31 o 
   2   7  14        4.44        3.12      6.78 o 
   3   7  14       24.85       11.85      5.77 o 
   4   7  14      202.64      257.56     18.45 o 
  -8   8  14       12.64       28.77     12.70 o 
  -7   8  14       11.15       33.55     15.24 o 
  -6   8  14        3.21       -7.05      7.52 o 
  -5   8  14      207.02      228.81     16.54 o 
  -4   8  14      102.93      135.49     15.31 o 
  -3   8  14       85.75       78.84     14.21 o 
  -2   8  14        3.90       16.94     18.50 o 
  -1   8  14        8.46       17.44      7.33 o 
   0   8  14       25.74       34.99      8.72 o 
   1   8  14      179.16      212.29     29.68 o 
 -14   1  15        0.72        3.25      4.14 o 
 -13   1  15       73.93       72.78      8.14 o 
 -12   1  15       38.53       30.08      5.44 o 
 -11   1  15       61.21       61.92      8.54 o 
 -10   1  15       30.39       21.86      5.40 o 
  -9   1  15       86.50       90.80      8.60 o 
  -8   1  15        5.56        6.59      2.99 o 
  -7   1  15       66.35       71.86      9.14 o 
  -6   1  15       75.53       65.91      7.18 o 
  -5   1  15      345.10      354.27     17.13 o 
  -4   1  15       34.84       39.66      6.61 o 
  -3   1  15       41.46       51.07      7.49 o 
  -2   1  15       63.20       69.78      8.11 o 
  -1   1  15       55.05       59.54      7.28 o 
   0   1  15        0.75        0.96      3.45 o 
   1   1  15        8.28       13.41      3.86 o 
   2   1  15      197.75      206.53     10.37 o 
   3   1  15        0.03        4.60      3.62 o 
   4   1  15       17.41        4.25      5.24 o 
   5   1  15        3.41        6.13      4.69 o 
   6   1  15       13.76       10.74      5.92 o 
   7   1  15      107.93      122.40     13.95 o 
 -14   2  15      108.50      101.70     11.43 o 
 -13   2  15      259.31      282.01     14.14 o 
 -12   2  15       44.82       41.20      7.55 o 
 -11   2  15        0.02        2.55      3.20 o 
 -10   2  15       13.20       16.54      4.70 o 
  -9   2  15      115.14      123.56      9.92 o 
  -8   2  15        2.07        8.18      3.29 o 
  -7   2  15        0.58        3.86      3.29 o 
  -6   2  15      332.30      317.65     12.57 o 
  -5   2  15       83.51       80.25      9.22 o 
  -4   2  15        2.38        0.22      3.69 o 
  -3   2  15     1295.55     1244.39     28.66 o 
  -2   2  15        0.91        4.18      3.22 o 
  -1   2  15       41.94       38.65      6.58 o 
   0   2  15      449.42      410.89     16.03 o 
   1   2  15        2.02        2.77      3.62 o 
   2   2  15      155.24      181.40     27.31 o 
   3   2  15      189.60      148.29     11.72 o 
   4   2  15        0.06        7.07      4.12 o 
   5   2  15      206.47      249.35     22.39 o 
   6   2  15       28.19       26.74      6.52 o 
   7   2  15       55.91       44.65     11.32 o 
 -13   3  15        0.00        9.02      4.33 o 
 -12   3  15      208.97      190.82     13.11 o 
 -11   3  15       11.93       15.09      4.59 o 
 -10   3  15      569.22      582.57     18.43 o 
  -9   3  15        9.99       11.27      4.06 o 
  -8   3  15        0.40        5.41      3.58 o 
  -7   3  15      173.82      174.53     11.35 o 
  -6   3  15      209.74      216.35     10.53 o 
  -5   3  15       46.98       46.99      6.87 o 
  -4   3  15      332.97      301.27     14.45 o 
  -3   3  15        7.68        4.54      3.88 o 
  -2   3  15       24.43       27.02      5.74 o 
  -1   3  15       13.50       19.16      5.17 o 
   0   3  15       36.12       30.10      7.36 o 
   1   3  15      353.97      356.33     19.20 o 
   2   3  15       19.12       28.63      7.42 o 
   3   3  15        7.98       15.45      6.62 o 
   4   3  15      176.09      164.90     12.63 o 
   5   3  15       53.05       46.10      7.52 o 
   6   3  15        9.81        7.71      4.88 o 
 -12   4  15      196.50      219.06     13.27 o 
 -11   4  15      104.34       94.81      9.64 o 
 -10   4  15        4.60        4.13      4.04 o 
  -9   4  15      173.27      176.54     12.00 o 
  -8   4  15       19.17       12.90      6.27 o 
  -7   4  15      102.42      127.30     10.13 o 
  -6   4  15      234.12      243.94     11.47 o 
  -5   4  15      114.22      127.58     10.96 o 
  -4   4  15       88.01       96.80      9.64 o 
  -3   4  15      122.86      143.53     13.31 o 
  -2   4  15      135.74      154.22     12.19 o 
  -1   4  15      169.67      175.77     16.79 o 
   0   4  15        0.08       -2.22      3.98 o 
   1   4  15        4.32        8.47      5.08 o 
   2   4  15        0.42        4.18      5.73 o 
   3   4  15       45.56       63.40     14.92 o 
   4   4  15      204.18      234.39     16.73 o 
   5   4  15        0.23        0.06      6.73 o 
   6   4  15       77.34       67.93      8.96 o 
 -12   5  15       16.80       20.18      5.17 o 
 -11   5  15      131.32      119.97     10.49 o 
 -10   5  15      138.74      143.15     13.54 o 
  -9   5  15      811.85      843.08     22.40 o 
  -8   5  15       12.69       12.44      4.82 o 
  -7   5  15       80.21       75.82      8.87 o 
  -6   5  15      385.78      423.16     17.33 o 
  -5   5  15      171.48      188.65     12.83 o 
  -4   5  15       80.94       81.34     15.20 o 
  -3   5  15       58.26       69.44     22.11 o 
  -2   5  15        0.06        0.83      3.78 o 
  -1   5  15      239.93      247.21     16.86 o 
   0   5  15      118.76      118.76     14.15 o 
   1   5  15      192.49      202.32     18.05 o 
   2   5  15       11.30       15.41      6.05 o 
   3   5  15        4.27        0.71      5.01 o 
   4   5  15      132.87      138.19     15.60 o 
   5   5  15      111.38      121.66     15.06 o 
 -10   6  15        1.07        4.12      4.55 o 
  -9   6  15       13.22       27.25      6.70 o 
  -8   6  15      216.00      213.14     14.39 o 
  -7   6  15       48.32       58.75      8.51 o 
  -6   6  15       10.42       16.65      6.19 o 
  -5   6  15      410.16      430.31     28.58 o 
  -4   6  15       48.39       57.38     17.46 o 
  -3   6  15      162.36      185.39     24.99 o 
  -2   6  15      337.04      319.97     18.87 o 
  -1   6  15       66.78      113.13     25.78 o 
   0   6  15        4.16       -1.47      4.16 o 
   1   6  15        5.91        9.07     11.12 o 
   2   6  15      420.49      473.95     24.29 o 
   3   6  15       18.86       28.76      8.05 o 
  -8   7  15       11.92       20.86      6.06 o 
  -7   7  15       90.46      111.88     15.47 o 
  -6   7  15        0.41       16.28     15.53 o 
  -5   7  15      178.64      167.93     16.84 o 
  -4   7  15        3.80       10.26      6.46 o 
  -3   7  15       58.12       94.25     12.66 o 
  -2   7  15       73.74       75.66     11.25 o 
  -1   7  15      103.96       81.19     11.86 o 
   0   7  15       12.93       12.75      9.40 o 
   1   7  15       20.72        4.35     10.35 o 
 -13   0  16        8.71       13.72      9.82 o 
 -12   0  16      328.64      318.20     19.85 o 
 -11   0  16      142.30      140.14     15.79 o 
  -9   0  16       45.28       41.84      9.17 o 
  -8   0  16        3.04        3.59      4.77 o 
  -7   0  16      186.18      185.80     17.20 o 
  -6   0  16       27.81       35.99      8.27 o 
  -5   0  16      327.29      356.02     18.95 o 
  -4   0  16       16.82       24.35     10.31 o 
  -3   0  16      456.67      431.32     30.90 o 
  -2   0  16      361.88      379.46     29.52 o 
  -1   0  16      113.63      105.86     19.00 o 
   0   0  16       23.56       15.79      9.64 o 
   1   0  16      487.84      502.05     21.62 o 
   2   0  16      142.21      127.76     13.36 o 
   3   0  16       11.94       13.30      5.86 o 
   4   0  16      397.79      392.87     27.74 o 
   5   0  16      410.46      443.93     30.22 o 
 -13   1  16      155.09      164.55     12.05 o 
 -12   1  16       88.93       74.15      8.28 o 
 -11   1  16       32.39       40.49      6.51 o 
 -10   1  16       66.46       82.72      8.52 o 
  -9   1  16      343.66      351.10     15.79 o 
  -8   1  16       82.18       78.24      8.00 o 
  -7   1  16      164.79      171.35     11.62 o 
  -6   1  16        9.07       11.84      4.37 o 
  -5   1  16      449.29      447.75     17.93 o 
  -4   1  16      106.40       97.56     10.25 o 
  -3   1  16       63.71       55.44     10.20 o 
  -2   1  16       25.75       25.38      7.84 o 
  -1   1  16      178.93      191.35     16.05 o 
   0   1  16        0.47       -0.95      3.42 o 
   1   1  16       28.65       24.78      7.02 o 
   2   1  16        6.26        6.41      5.10 o 
   3   1  16      430.94      468.53     17.67 o 
   4   1  16       15.46       22.67      5.57 o 
   5   1  16      183.90      204.36     17.25 o 
 -12   2  16        0.42        4.29      4.13 o 
 -11   2  16       80.34       73.39      8.20 o 
 -10   2  16      502.27      501.84     17.27 o 
  -9   2  16       15.28       13.92      4.58 o 
  -8   2  16        0.01        4.61      3.49 o 
  -7   2  16      112.15      103.95     10.54 o 
  -6   2  16      410.36      409.84     17.53 o 
  -5   2  16      221.67      238.10     20.05 o 
  -4   2  16      468.33      461.84     18.40 o 
  -3   2  16      164.12      166.52     16.55 o 
  -2   2  16       69.44       69.36      8.56 o 
  -1   2  16       81.82       88.92      9.75 o 
   0   2  16      171.75      181.34     13.69 o 
   1   2  16      153.28      149.97     15.18 o 
   2   2  16       34.40       39.25      8.22 o 
   3   2  16       49.88       38.85      8.41 o 
   4   2  16        8.97        7.23      4.57 o 
   5   2  16        0.43        1.08      3.99 o 
 -12   3  16       42.97       48.17      7.03 o 
 -11   3  16        0.92        8.49      4.26 o 
 -10   3  16       42.98       37.69      6.03 o 
  -9   3  16      181.49      185.44     11.76 o 
  -8   3  16       39.40       32.65      5.69 o 
  -7   3  16       30.58       25.43      6.10 o 
  -6   3  16        0.15        3.43      3.89 o 
  -5   3  16      106.73      113.04     11.41 o 
  -4   3  16      341.02      347.13     25.34 o 
  -3   3  16        4.43        0.27      3.79 o 
  -2   3  16       64.11       75.31      9.02 o 
  -1   3  16       27.73       33.03      6.70 o 
   0   3  16       40.78       36.23      8.45 o 
   1   3  16       82.11       87.32     12.15 o 
   2   3  16       61.07       47.99      9.60 o 
   3   3  16        4.28        8.05      5.66 o 
   4   3  16       55.18       51.83     13.92 o 
 -11   4  16       17.70       16.12      5.04 o 
 -10   4  16        6.96       19.13      7.46 o 
  -9   4  16       11.61       12.90      4.72 o 
  -8   4  16       79.24       76.17      9.88 o 
  -7   4  16      112.09       99.08     10.76 o 
  -6   4  16       74.73       66.03     10.88 o 
  -5   4  16       29.84       27.26      5.43 o 
  -4   4  16       57.15       73.45     19.38 o 
  -3   4  16        1.51        2.94      4.34 o 
  -2   4  16       28.68       31.77      7.63 o 
  -1   4  16       17.42       15.62      6.54 o 
   0   4  16       76.23       82.34     20.76 o 
   1   4  16        0.53        9.00      5.88 o 
   2   4  16        7.56        5.46      5.77 o 
   3   4  16        0.68        8.26      5.11 o 
   4   4  16        0.59        2.72      5.64 o 
 -10   5  16       13.13       17.56      5.32 o 
  -9   5  16       55.53       65.58     10.52 o 
  -8   5  16        3.03        4.13      5.38 o 
  -7   5  16        1.06        6.54      5.46 o 
  -6   5  16        2.74        4.69      4.21 o 
  -5   5  16       25.20       28.11      5.81 o 
  -4   5  16       40.62       69.26     23.69 o 
  -3   5  16        5.53        6.27      9.67 o 
  -2   5  16       18.02       11.18      5.86 o 
  -1   5  16       31.68       28.65      9.90 o 
   0   5  16       43.63       43.13     14.60 o 
   1   5  16        6.29       16.62      6.36 o 
   2   5  16      168.94      153.00     24.88 o 
  -8   6  16      102.48       88.91     13.11 o 
  -7   6  16      155.55      166.62     13.78 o 
  -6   6  16       81.78       62.63      8.68 o 
  -5   6  16      223.38      229.07     34.55 o 
  -4   6  16      323.25      337.72     19.48 o 
  -3   6  16        6.66       18.08      6.60 o 
  -2   6  16       51.12       96.60     41.03 o 
  -1   6  16       43.58       42.96     13.74 o 
   0   6  16        8.22       14.79      6.35 o 
 -11   1  17        4.07        7.44      3.63 o 
 -10   1  17       57.74       56.85      7.42 o 
  -9   1  17       58.62       59.08      7.46 o 
  -8   1  17        4.66        5.21      3.95 o 
  -7   1  17       91.13       96.10     14.48 o 
  -6   1  17        0.17        2.76      4.23 o 
  -5   1  17       25.67       22.10      5.87 o 
  -4   1  17       37.67       44.03     16.56 o 
  -3   1  17       88.36      102.91     13.78 o 
  -2   1  17        0.54        1.27      5.60 o 
  -1   1  17      110.30      110.10     14.15 o 
   0   1  17        6.80        6.07      6.36 o 
   1   1  17      151.09      150.78     12.47 o 
   2   1  17        3.24        0.93      5.52 o 
   3   1  17       29.45       30.85      7.73 o 
 -11   2  17        1.39        5.83      3.43 o 
 -10   2  17       87.32       84.62      9.34 o 
  -9   2  17      594.77      595.91     28.66 o 
  -8   2  17       67.54       83.16      9.91 o 
  -7   2  17       65.15       44.85      8.19 o 
  -6   2  17      178.44      195.06     17.63 o 
  -5   2  17        1.45        5.99      4.57 o 
  -4   2  17        6.36        2.64      5.69 o 
  -3   2  17      315.77      330.87     20.51 o 
  -2   2  17        6.81        1.43      6.12 o 
  -1   2  17      101.05      110.61     14.15 o 
   0   2  17       11.85       11.71      5.78 o 
   1   2  17        1.65        9.73      5.54 o 
   2   2  17      172.51      196.58     15.93 o 
   3   2  17       67.15       50.49     10.27 o 
 -10   3  17        0.16        2.81      3.51 o 
  -9   3  17       21.96       31.43      5.86 o 
  -8   3  17      107.05      122.38     12.25 o 
  -7   3  17      173.74      176.44     21.56 o 
  -6   3  17       32.61       50.22     10.64 o 
  -5   3  17      122.33      151.58     16.70 o 
  -4   3  17       19.24       13.76      7.39 o 
  -3   3  17        1.34        6.78      6.55 o 
  -2   3  17      288.04      301.27     17.30 o 
  -1   3  17        3.72       -5.75      7.47 o 
   0   3  17        4.91        6.14      5.55 o 
   1   3  17       17.23       14.54      6.86 o 
   2   3  17        0.00        1.48      4.99 o 
  -9   4  17      402.88      356.11     17.87 o 
  -8   4  17      237.08      251.06     15.76 o 
  -7   4  17        2.67        4.49      4.36 o 
  -6   4  17       26.77       27.61      8.30 o 
  -5   4  17       14.58       13.98      8.07 o 
  -4   4  17      202.21      240.19     17.53 o 
  -3   4  17      172.98      165.78     16.48 o 
  -2   4  17       58.58       60.20     10.61 o 
  -1   4  17       34.61       43.40      9.13 o 
   0   4  17       28.34       31.35      8.79 o 
   1   4  17       51.09       40.48     22.02 o 
  -7   5  17       10.42       13.00      6.27 o 
  -6   5  17      132.40      126.76     15.05 o 
  -5   5  17       42.23       13.78      9.77 o 
  -4   5  17      223.80      221.18     17.37 o 
  -3   5  17       75.22       77.80     15.37 o 
  -2   5  17       37.67       18.32      6.55 o 
  -1   5  17       59.26       70.25     11.80 o 
  -9   0  18       93.42      119.25     15.33 o 
  -8   0  18       64.14       61.62     11.33 o 
  -7   0  18      256.32      260.36     27.13 o 
  -6   0  18      319.15      328.78     29.86 o 
  -5   0  18      134.81      140.00     23.18 o 
  -4   0  18       75.18       73.70     18.25 o 
  -3   0  18        1.50        5.90      8.91 o 
  -2   0  18      128.43      152.60     24.01 o 
  -1   0  18       91.67       95.79     19.82 o 
   0   0  18        1.17        4.09      9.59 o 
  -8   1  18       34.80       33.20      7.09 o 
  -7   1  18      203.63      214.45     16.77 o 
  -6   1  18        0.01        6.61      5.99 o 
  -5   1  18      107.92      132.43     22.35 o 
  -4   1  18      235.49      249.24     19.58 o 
  -3   1  18        8.98        2.73      8.91 o 
  -2   1  18       31.99       27.26      8.73 o 
  -1   1  18        5.15        5.55      6.58 o 
   0   1  18      127.06      138.42     25.00 o 
  -8   2  18      458.85      421.58     19.12 o 
  -7   2  18       77.97       65.16      9.72 o 
  -6   2  18        9.28       15.26      9.69 o 
  -5   2  18       21.75       20.71      8.04 o 
  -4   2  18        6.53       13.36      6.57 o 
  -3   2  18        0.03        1.86      6.22 o 
  -2   2  18       46.12       49.15     10.87 o 
  -1   2  18      111.90       94.98     20.57 o 
   0   2  18      176.46      144.82     23.87 o 
  -6   3  18       36.68       47.20     14.60 o 
  -5   3  18       65.42       68.79     11.61 o 
  -4   3  18       19.45       17.70      7.30 o 
  -3   3  18      374.55      363.94     21.69 o 
  -2   3  18       73.13       73.07     18.31 o 
                                                 
